# Supplementary material for: Application of artificial intelligence in X-ray imaging analysis for knee arthroplasty: A systematic review
Source: PLoS One. 2025 May 7;20(5):e0321104. doi: 10.1371/journal.pone.0321104 (PMC12057988; doi:10.1371/journal.pone.0321104)
Supplement: S1 Table — (PDF) [file pone.0321104.s002.xlsx]

## Sheet: 文档4
NO.	Inclusion (I)/exclusion (E)	Reason of Inclusion/exclusion	Name of extractors and date of data extraction	Author	Title	Journal	Date
1	I	Meets inclusion criteria	ZZH and THM.; May 1, 2024	Ghose S, Datta S, Batta V, Malathy C, G M	Artificial Intelligence based identification of Total Knee Arthroplasty Implants;	the 2020 3rd International Conference on Intelligent Sustainable Systems (ICISS)	2023	/
2	E	Not relevant	ZZH and THM.; May 1, 2024	Zheng EH, Wan JC, Gao SY, Wang QN	Adaptive Locomotion Transition Recognition With Wearable Sensors for Lower Limb Robotic Prosthesis	Ieee-Asme Transactions on Mechatronics	2023	/
3	E	Not relevant	ZZH and THM.; May 1, 2024	Zhang CH, Li YA, Yu ZD, Huang XL, Xu J, Deng C	An end-to-end lower limb activity recognition framework based on sEMG data augmentation and enhanced CapsNet	Expert Systems with Applications	2023	/
4	E	Not relevant	ZZH and THM.; May 1, 2024	Yuan C, Shin D, Le TN, Lin VY, Chen JM, Kahrs LA, et al	Instrument segmentation with TernausNet during temporal bone surgery	International Journal of Computer Assisted Radiology and Surgery	2023	18: S49-S50
5	E	Not relevant	ZZH and THM.; May 1, 2024	Young SW, Clark GW, Esposito CI, Carter M, Walker ML	The Effect of Minor Adjustments to Tibial and Femoral Component Position on Soft Tissue Balance in Robotic Total Knee Arthroplasty	Journal of Arthroplasty	2023	38(6): S238-S45
6	E	Not relevant	ZZH and THM.; May 1, 2024	Yen SH, Lin PC, Wang JW	Comparison of the radiographic outcomes and total blood loss between pinless navigation and conventional method in minimally invasive total knee arthroplasty	Journal of orthopaedic surgery and research	2023	18(1): 254
7	E	Not relevant	ZZH and THM.; May 1, 2024	Yang P, He R, Lei K, Liu L, Yang L, Guo L	Clinical evaluation of the first semi-active total knee arthroplasty assisting robot made in China: a retrospective propensity score-matched cohort study	Int J Surgery	2023	109(6): 1552-60
8	E	Not relevant	ZZH and THM.; May 1, 2024	Yang JT, Wang ZK, Sun TR	Joint torques estimation in human gait based on Gaussian process	Technology and Health Care	2023	31(1): 197-204
9	E	Not relevant	ZZH and THM.; May 1, 2024	Yang HZ, Bayoglu R, Clary CW, Rullkoetter PJ	Impact of patient, surgical, and implant design factors on predicted tray-bone interface micromotions in cementless total knee arthroplasty	Journal of Orthopaedic Research	2023	41(1): 115-29
10	E	Not relevant	ZZH and THM.; May 1, 2024	Yamazaki T, Hayashida H, Itami F, Tomita T, Sugamoto K	Automated detection of knee joint from X-ray fluoroscopic images based on deep learning and accuracy validation of 2D/3D registration	International Journal of Computer Assisted Radiology and Surgery	2023	18: S94-S6
11	E	Not relevant	ZZH and THM.; May 1, 2024	Woisetschlaeger M, Booij R, Tesselaar E, Oei EHG, Schilcher J	Improved visualization of the bone-implant interface and osseointegration in ex vivo acetabular cup implants using photon-counting detector CT	European Radiology Experimental	2023	7(1)
12	E	Not relevant	ZZH and THM.; May 1, 2024	Witvoet S, De Massari D, Shi S, Chen AF	Leveraging large, real-world data through machine-learning to increase efficiency in robotic-assisted total knee arthroplasty	Knee surgery, sports traumatology, arthroscopy : official journal of the ESSKA	2023	doi: 10
13	E	Not relevant	ZZH and THM.; May 1, 2024	Winter P, Fritsch E, König J, Wolf M, Landgraeber S, Orth P	Comparison of the Accuracy of 2D and 3D Templating for Revision Total Hip Replacement	Journal of Personalized Medicine	2023	13(3)
14	E	Not relevant	ZZH and THM.; May 1, 2024	Wilton T, Skinner JA, Haddad FS	Camouflage uncovered: what should happen next?	Bone and Joint Journal	2023	105 B(3): 221-6
15	E	Not relevant	ZZH and THM.; May 1, 2024	Wang Z, Chen CJ, Yang FL, Liu Y, Li G, Wu XY	Real-Time Gait Phase Estimation Based on Neural Network and Assistance Strategy Based on Simulated Muscle Dynamics for an Ankle Exosuit	Ieee Transactions on Medical Robotics and Bionics	2023	5(1): 100-9
16	E	Not relevant	ZZH and THM.; May 1, 2024	Wagner H, Bostrom KJ, De Lussanet MHE, De Graaf ML, Puta C, Mochizuki L	Optimization Reduces Knee-Joint Forces During Walking and Squatting: Validating the Inverse Dynamics Approach for Full Body Movements on Instrumented Knee Prostheses	Motor Control	2023	27(2): 161-78
17	E	Not relevant	ZZH and THM.; May 1, 2024	Von Lewinski G, Hawellek T, Spering C, Giro-Einfeldt SF, Lehmann W	Periprosthetic acetabular fractures and defects Trauma meets ortho	Unfallchirurgie	2023	126(2): 125-35
18	E	Not relevant	ZZH and THM.; May 1, 2024	Vipulendran K, Yasen S, Murray J	Osteotomy versus unicompartmental arthroplasty: an algorithm for anteromedial knee osteoarthritis	Orthopaedics and Trauma	2023	37(3): 184-94
19	E	Not relevant	ZZH and THM.; May 1, 2024	Vermue H, Stroobant L, Thuysbaert G, De Taeye T, Arnout N, Victor J	The learning curve of imageless robot-assisted total knee arthroplasty with standardised laxity testing requires the completion of nine cases, but does not reach time neutrality compared to conventional surgery	Int Orthop	2023	47(2): 503-9
20	E	Not relevant	ZZH and THM.; May 1, 2024	Vermue H, Stroobant L, Pringels L, Chevalier A, Victor J	The Definition of the Tibial Sagittal Plane and the Paradox of Imageless Navigation and Robotics: A Cadaveric Study	Journal of Arthroplasty	2023	38(6): S374-S8
21	E	Not relevant	ZZH and THM.; May 1, 2024	Van Tuijn IM, Emanuel KS, Van Hugten PPW, Jeuken R, Emans PJ	Prognostic Factors for the Clinical Outcome after Microfracture Treatment of Chondral and Osteochondral Defects in the Knee Joint: A Systematic Review	Cartilage	2023	14(1): 5-16
22	E	Not relevant	ZZH and THM.; May 1, 2024	Van Der Stelt M, Leijendekkers R, De Jong G, Kamaran O, Kebbie I, Berends B, et al	Low-cost 3D-printed prostheses for low- and middle-income countries using Artificial Intelligence based socket prediction	Prosthetics and Orthotics International	2023	47: 346
23	E	Not relevant	ZZH and THM.; May 1, 2024	Umre A, Wakde O, Meghare R	Is mid-sulcus line a predictive guide for tibial mechanical axis during total knee arthroplasty?	Knee	2023	41: 373-9
24	E	Not relevant	ZZH and THM.; May 1, 2024	Tzanetis P, Fluit R, De Souza K, Robertson S, Koopman B, Verdonschot N	Pre-Planning the Surgical Target for Optimal Implant Positioning in Robotic-Assisted Total Knee Arthroplasty	Bioengineering-Basel	2023	10(5)
25	E	Not relevant	ZZH and THM.; May 1, 2024	Twomey-Kozak J, Hurley E, Levin J, Anakwenze O, Klifto C	Technological Innovations in Shoulder Replacement: Current Concepts and the Future of Robotics in Total Shoulder Arthroplasty	Journal of shoulder and elbow surgery	2023	/
26	E	Not relevant	ZZH and THM.; May 1, 2024	Tung WS, Donnelley C, Pour AE, Tommasini S, Wiznia D	Simulating movements of daily living in robot- assisted total hip arthroplasty with 3D modelling	Bone & Joint Open	2023	4(6): 416-23
27	E	Not relevant	ZZH and THM.; May 1, 2024	Tuca M, Valderrama I, Eriksson K, Tapasvi S	Current trends in anterior cruciate ligament surgery A worldwide benchmark study	Journal of ISAKOS	2023	8(1): 2-10
28	E	Not relevant	ZZH and THM.; May 1, 2024	Tsepa O, Burakov R, Laschowski B, Mihailidis A	Continuous Prediction of Leg Kinematics during Walking using Inertial Sensors, Smart Glasses, and Embedded Computing [Z]	IEEE	2023	1101/2023
29	E	Not relevant	ZZH and THM.; May 1, 2024	Treu EA, Frandsen JJ, Woodley CD, Loughmiller SK, Blackburn BE, Peters CL	Accelerometer-Based Navigation in Primary Total Knee Arthroplasty Leads to Improved Alignment but No Change in Patient-Reported Outcomes	J Arthroplasty	2023	38(6s): S222-s6
30	E	Not relevant	ZZH and THM.; May 1, 2024	Tran M, Gabert L, Lenzi T	Analysis and Validation of Sensitivity in Torque-Sensitive Actuators	Actuators	2023	12(2)
31	E	Not relevant	ZZH and THM.; May 1, 2024	Tian R, Duan X, Kong N, Li X, Wang J, Tian H, et al	Robotic-assisted total knee arthroplasty is more advantageous for knees with severe deformity: a randomized controlled trial study design	International journal of surgery (London, England)	2023	109(3): 287‐96
32	E	Not relevant	ZZH and THM.; May 1, 2024	Thompson R, Cassidy R, Meng JH, Bryce L, Napier R, Beverland D	Are Patients With Morbid Obesity at Increased Risk of Pulmonary Embolism or Proximal Deep Vein Thrombosis After Lower Limb Arthroplasty? A Large-database Study	Clinical orthopaedics and related research	2023	doi: 10
33	E	Not relevant	ZZH and THM.; May 1, 2024	Suren C, Lazic I, Haller B, Pohlig F, Von Eisenhart-Rothe R, Prodinger P	The synovial fluid calprotectin lateral flow test for the diagnosis of chronic prosthetic joint infection in failed primary and revision total hip and knee arthroplasty	International Orthopaedics	2023	47(4): 929-44
34	E	Not relevant	ZZH and THM.; May 1, 2024	Sun K, Wu Y, Wu L, Shen B	Comparison of clinical outcomes among total knee arthroplasties using posterior-stabilized, cruciate-retaining, bi-cruciate substituting, bi-cruciate retaining designs: a systematic review and network meta-analysis	Chinese medical journal	2023	doi: 10
35	E	Not relevant	ZZH and THM.; May 1, 2024	Stolzenberg L, Huang A, Usman M, Koch A, Stevenson J, Kihara C, et al	Rheumatoid Arthritis-Linked Artificial Joint Infections Leading to Amputations	Cureus	2023	15(2): e35622
36	E	Not relevant	ZZH and THM.; May 1, 2024	Sohail M, Kim JY, Park J, Kim HS, Lee J	Femoral coordinate system based on articular surfaces: Implications for computer-assisted knee arthroplasty	Computers in Biology and Medicine	2023	/
37	E	Not relevant	ZZH and THM.; May 1, 2024	Sires JD, Pham K, Wilson CJ	The Impact of a Dedicated Multidisciplinary Team Approach for Prosthetic Joint Infections of the Lower Limb	Indian Journal of Orthopaedics	2023	doi: 10
38	E	Not relevant	ZZH and THM.; May 1, 2024	Singh V, Yeroushalmi D, Christensen TH, Bieganowski T, Tang A, Schwarzkopf R	Early outcomes of a novel bicruciate-retaining knee system: a 2-year minimum retrospective cohort study	Archives of Orthopaedic and Trauma Surgery	2023	143(1): 503-9
39	E	Not relevant	ZZH and THM.; May 1, 2024	Singh AP, Rana M, Pal B, Datta P, Majumder S, Roychowdhury A	Patient-specific femoral implant design using metamaterials for improving load transfer at proximal-lateral region of the femur	Medical Engineering & Physics	2023	113
40	E	Not relevant	ZZH and THM.; May 1, 2024	Shon OJ, Kim GB, Lee HG	The Usefulness of a Simplified Navigation-Based Instrumentation for a Novice Surgeon in Primary Total Knee Arthroplasty: a Retrospective Analysis of a Randomized Controlled Trial	Clinics in orthopedic surgery	2023	15(3): 425‐35
41	E	Not relevant	ZZH and THM.; May 1, 2024	Shi T, Song Y	A Novel Two-Stage Generation Framework for Promoting the Persona-Consistency and Diversity of Responses in Neural Dialog Systems	IEEE transactions on neural networks and learning systems	2023	34(3): 1552-62
42	E	Not relevant	ZZH and THM.; May 1, 2024	Sharma AK, Plaskos C, Shalhoub S, Lawrence D, Vigdorchik JM, Lawrence JM	Ligament Tension and Balance before and after Robotic-Assisted Total Knee Arthroplasty - Dynamic Changes with Increasing Applied Force	The journal of knee surgery	2023	doi: 10
43	E	Not relevant	ZZH and THM.; May 1, 2024	Shalash O, Rowe P	Computer-assisted robotic system for autonomous unicompartmental knee arthroplasty	Alexandria Engineering Journal	2023	70: 441-51
44	E	Not relevant	ZZH and THM.; May 1, 2024	Semwal VB, Jain R, Maheshwari P, Khatwani S	Gait reference trajectory generation at different walking speeds using LSTM and CNN	Multimedia Tools and Applications	2023	doi: 10
45	E	Not relevant	ZZH and THM.; May 1, 2024	Schwarze J, Moellenbeck B, Gosheger G, Puetzler J, Deventer N, Kalisch T, et al	The Role of Single Positive Cultures in Presumed Aseptic Total Hip and Knee Revision Surgery—A Systematic Review of the Literature	Diagnostics	2023	13(9)
46	E	Not relevant	ZZH and THM.; May 1, 2024	Schwartz BL, Pithadia DJ, Chen JK	Hypersensitivity to Implanted Metal Devices	Current Dermatology Reports	2023	12(1): 8-22
47	E	Not relevant	ZZH and THM.; May 1, 2024	Scaturro D, Vitagliani F, Caracappa D, Tomasello S, Chiaramonte R, Vecchio M, et al	Rehabilitation approach in robot assisted total knee arthroplasty: an observational study	BMC Musculoskelet Disord	2023	24(1): 140
48	E	Not relevant	ZZH and THM.; May 1, 2024	Saracco A, Rivière C, Bouchard GR, Villet L	Limb alignment changes with knee flexion: A study based on CAS data	Knee	2023	41: 232-9
49	E	Not relevant	ZZH and THM.; May 1, 2024	Santos GF, Gempfer C, Gustav M, Hurschler C, Windhagen H, Jakubowitz E	Predicting the effect of prosthetic alignment on knee moment using IMUs	Prosthetics and Orthotics International	2023	47: 133
50	E	Not relevant	ZZH and THM.; May 1, 2024	Sambandam S, Cheppalli NS, Menedal A, Senthil T, Sakthivelnathan V, Mounasamy V	Total Knee Arthroplasty in Patients with Spinal Cord Injury: Impact on Medical Complications, Hospital Costs and Length of Stay	Journal of the American Academy of Orthopaedic Surgeons Global Research and Reviews	2023	7(4)
51	E	Not relevant	ZZH and THM.; May 1, 2024	Sabater-Martos M, Chimeno-Pigrau C, Tornero Dacasa E, Sastre Solsona S, Isern Kebschull J, Popescu D	Placement of a polyurethane implant is not associated with a chondroprotective effect: comparative study with cases of isolated medial meniscectomy with at least five years of follow-up	Archives of orthopaedic and trauma surgery	2023	143(6): 3213‐8
52	E	Not relevant	ZZH and THM.; May 1, 2024	Ru YF, He RX	[Early clinical application of Mako robot-assisted total knee arthroplasty in knee osteoarthritis]	Zhongguo Gu Shang	2023	36(2): 133-9
53	E	Not relevant	ZZH and THM.; May 1, 2024	Rossi SMP, Sangaletti R, Perticarini L, Terragnoli F, Benazzo F	High accuracy of a new robotically assisted technique for total knee arthroplasty: an in vivo study	Knee surgery, sports traumatology, arthroscopy : official journal of the ESSKA	2023	31(3): 1153-61
54	E	Not relevant	ZZH and THM.; May 1, 2024	Rizzi A, Bradley AT, O'daniel JA, Eldib AM, Puri L	Reverse coronal deformity: use of robotic total knee arthroplasty for identification and correction	European Journal of Orthopaedic Surgery and Traumatology	2023	doi: 10
55	E	Not relevant	ZZH and THM.; May 1, 2024	Rezaie Zangene A, Samuel OW, Abbasi A, Mcewan AA, Asogbon MG, Li G, et al	An efficient attention-driven deep neural network approach for continuous estimation of knee joint kinematics via sEMG signals during running	Biomedical Signal Processing and Control	2023	86
56	E	Not relevant	ZZH and THM.; May 1, 2024	Ramos A, Dos Santos MPS	Capacitive stimulation-sensing system for instrumented bone implants: Finite element model to predict the electric stimuli delivered to the interface	Computers in Biology and Medicine	2023	154
57	E	Overview article	ZZH and THM.; May 1, 2024	Ramachandran RA, Chi SW, Pai PS, Foucher K, Ozevin D, Mathew MT	Artificial intelligence and machine learning as a viable solution for hip implant failure diagnosis-Review of literature and in vitro case study	Medical & Biological Engineering & Computing	2023	doi: 10
58	E	Not relevant	ZZH and THM.; May 1, 2024	Pranata IWD, Nguyen PTT, Su KH, Kuo YC, Kuo CH	Knee Angle Generation with Walking Speed Adaptation Ability for a Powered Transfemoral Prosthetic Leg Prototype	Inventions	2023	8(3)
59	E	Not relevant	ZZH and THM.; May 1, 2024	Pisecky L, Großbötzl G, Gahleitner M, Stevoska S, Stadler C, Haas C, et al	Progressive lateralization and constant hip geometry in children with DDH, NDH, and LCPD following hip reconstructive surgery: a cohort study of 73 patients with a mean follow-up of 49 years	Archives of Orthopaedic and Trauma Surgery	2023	143(3): 1193-202
60	E	Not relevant	ZZH and THM.; May 1, 2024	Petersen ET, Vind TD, Jurgens-Lahnstein JH, Christensen R, De Raedt S, Bruel A, et al	Evaluation of automated radiostereometric image registration in total knee arthroplasty utilizing a synthetic-based and a CT-based volumetric model	Journal of Orthopaedic Research	2023	41(2): 436-46
61	E	Not relevant	ZZH and THM.; May 1, 2024	Paymani Z, Kalantari F, Ebrahimi M, Mathis D, Ortmaier R, Hirschmann M, et al	Value of quantitative serial three phase bone scan for diagnosis of total knee arthroplasty loosening in case of initial equivocal findings	Iranian Journal of Nuclear Medicine	2023	31(1): 79-87
62	E	Not relevant	ZZH and THM.; May 1, 2024	Parker DA	How Fragile Are the Results of Randomized Controlled Trials: Is It Time to Rethink How We Analyze Data?: Commentary on an article by Jeffrey L: "The Reverse Fragility Index: Interpreting the Current Literature on Long-Term Survivorship of Computer-Navigated Versus Conventional TKA A Systematic Review and Cross-Sectional Study of Randomized Controlled Trials"	Journal of Bone and Joint Surgery	2023	/
63	I	Meets inclusion criteria	ZZH and THM.; May 1, 2024	Pagano S, Müller K, Götz J, Reinhard J, Schindler M, Grifka J, et al	The Role and Efficiency of an AI-Powered Software in the Evaluation of Lower Limb Radiographs before and after Total Knee Arthroplasty	J Clin Med	2023	12(17)
64	E	Not relevant	ZZH and THM.; May 1, 2024	Ozturk Y, Ayazoglu M, Ozturk C, Arabaci A, Solak N, Ozsoy S	A new patient-specific overformed anatomical implant design method to reconstruct dysplastic femur trochlea	Scientific Reports	2023	13(1)
65	E	Not involving X-rays	ZZH and THM.; May 1, 2024	Nie L, Sun Z, Shan F, Li C, Ding X, Shen C	An artificial intelligence framework for the diagnosis of prosthetic joint infection based on 99mTc-MDP dynamic bone scintigraphy	European Radiology	2023	/
66	E	Not relevant	ZZH and THM.; May 1, 2024	Ng EPL, Wong HC	A retrospective study of articular surface mounting computer-assisted total knee arthroplasty in alignment, knee function, and survival	Journal of Orthopaedics, Trauma and Rehabilitation	2023	/
67	E	Not relevant	ZZH and THM.; May 1, 2024	Morcos MW, Uhuebor D	Personalized Approach to Robotic Total Knee Arthroplasty	https://clinicaltrialsgov/show/NCT05750784	2023	doi: PMID: CN-02528718
68	E	Not relevant	ZZH and THM.; May 1, 2024	GUO J	Optimization of Total Knee Arthroplasty Using Robotic Systems	https://clinicaltrialsgov/show/NCT05712291	2023	doi: PMID: CN-02519652
69	E	Not relevant	ZZH and THM.; May 1, 2024	Naylor BH, Butler JT, Kuczynski B, Bohm AR, Scuderi GR	Can Component Size in Total Knee Arthroplasty Be Predicted Preoperatively?-An Analysis of Patient Characteristics	Journal of Knee Surgery	2023	36(09): 965-70
70	E	Not relevant	ZZH and THM.; May 1, 2024	Nalbone L, Monac F, Nalbone L, Ingrassia T, Ricotta V, Nigrelli V, et al	Study of a constrained finite element elbow prosthesis: the influence of the implant placement	Journal of Orthopaedics and Traumatology	2023	24(1)
71	E	Not relevant	ZZH and THM.; May 1, 2024	Muccioli GMM, Alesi D, Russo A, Lo Presti M, Sassoli I, La Verde M, et al	Intra- and inter-operator reliability assessment of a novel extramedullary accelerometer-based smart cutting guide for total knee arthroplasty: an in vivo study	International Orthopaedics	2023	47(1): 83-7
72	E	Not relevant	ZZH and THM.; May 1, 2024	Moreira JVD, Rodrigues K, Pinheiro D, Cardoso T, Vieira JL, Cavalheiro E, et al	Electromyography biofeedback system with visual and vibratory feedbacks designed for lower limb rehabilitation	Journal of Enabling Technologies	2023	17(1): 1-11
73	E	Not relevant	ZZH and THM.; May 1, 2024	Montgomery L, Willing R, Lanting B	Virtual Joint Motion Simulator Accurately Predicts Effects of Femoral Component Malalignment during TKA	Bioengineering-Basel	2023	10(5)
74	E	Not relevant	ZZH and THM.; May 1, 2024	Mohanty RK, Mohanty RC, Sabut S, Pandey M	Conformity assessment with structural strength requirements of mechanical polycentric prosthetic knee used for amputee rehabilitation	Computer Methods in Biomechanics and Biomedical Engineering	2023	26(7): 764-76
75	E	Not relevant	ZZH and THM.; May 1, 2024	Mendonça CJA, Gasoto SC, Belo IM, Setti JAP, Soni JF, Júnior BS	Application of 3D Printing Technology in the Treatment of Hoffa's Fracture Nonunion	Rev Bras Ortop (Sao Paulo)	2023	58(2): 303-12
76	E	Not relevant	ZZH and THM.; May 1, 2024	Mendez J, Murray R, Gabert L, Fey NP, Liu HH, Lenzi T	A-Mode Ultrasound-Based Prediction of Transfemoral Amputee Prosthesis Walking Kinematics via an Artificial Neural Network	Ieee Transactions on Neural Systems and Rehabilitation Engineering	2023	31: 1511-20
77	E	Not relevant	ZZH and THM.; May 1, 2024	Mendez J, Murray R, Gabert L, Fey NP, Liu H, Lenzi T	Continuous A-Mode Ultrasound-Based Prediction of Transfemoral Amputee Prosthesis Kinematics Across Different Ambulation Tasks	IEEE transactions on bio-medical engineering	2023	/
78	E	Not relevant	ZZH and THM.; May 1, 2024	Mendez J, Murray R, Gabert L, Fey NP, Liu H, Lenzi T	A-Mode Ultrasound-Based Prediction of Transfemoral Amputee Prosthesis Walking Kinematics via an Artificial Neural Network	IEEE Transactions on Neural Systems and Rehabilitation Engineering	2023	31: 1511-20
79	E	Not relevant	ZZH and THM.; May 1, 2024	Matsumoto T, Nakano N, Hayashi S, Takayama K, Maeda T, Ishida K, et al	Prosthetic orientation, limb alignment, and soft tissue balance with bi-cruciate stabilized total knee arthroplasty: a comparison between the handheld robot and conventional techniques	Int Orthop	2023	47(6): 1473-80
80	E	Not relevant	ZZH and THM.; May 1, 2024	Marcheggiani Muccioli GM, Alesi D, Russo A, Lo Presti M, Sassoli I, La Verde M, et al	Intra- and inter-operator reliability assessment of a novel extramedullary accelerometer-based smart cutting guide for total knee arthroplasty: an in vivo study	International Orthopaedics	2023	47(1): 83-7
81	E	Not relevant	ZZH and THM.; May 1, 2024	Mancino AV, Milano FE, Risk MR, Ritacco LE	Open-source navigation system for tracking dissociated parts with multi-registration	International Journal of Computer Assisted Radiology and Surgery	2023	doi: 10
82	E	Not relevant	ZZH and THM.; May 1, 2024	Maciag BM, Kordyaczny T, Zarnovsky K, Budzinska M, Jegierski D, Lapinski M, et al	Curve-on-curve technique does not improve tibial coverage in total knee arthroplasty in comparison to tibial tuberosity technique with use of anatomical implants: randomized controlled trial	Archives of orthopaedic and trauma surgery	2023	doi: 10
83	E	Not relevant	ZZH and THM.; May 1, 2024	Ma R, Chen X, Li H, Wang Y, Li S, Li S, et al	Computer Navigation Assisted Restricted Kinematic Alignment Improves Short-Term Outcomes in Total Knee Arthroplasty: An Ambispective Cohort Study	Orthopaedic Surgery	2023	15(2): 460-70
84	E	Not relevant	ZZH and THM.; May 1, 2024	Luyckx T, Monk AP, Müller JH, Saffarini M, Lustig S, Catani F, et al	What are the perceived benefits and barriers to the use of robot-assisted total knee arthroplasty? A survey of members of the European Knee Society	Int Orthop	2023	47(2): 405-12
85	E	Not relevant	ZZH and THM.; May 1, 2024	Lonner JH, Goh GS	Moving beyond radiographic alignment: applying the Wald Principles in the adoption of robotic total knee arthroplasty	International Orthopaedics	2023	47(2): 365-73
86	E	Not relevant	ZZH and THM.; May 1, 2024	Lizcano JD, Goh GS, Tarabichi S, Courtney PM	Determinants of High Facility Costs in Total Joint Arthroplasty Patients: A Time-driven Activity-based Costing Analysis	The Journal of the American Academy of Orthopaedic Surgeons	2023	doi: 10
87	E	Not relevant	ZZH and THM.; May 1, 2024	Liu Y, An HL, Ma HX, Wei Q	Novel Feature Extraction and Locomotion Mode Classification Using Intelligent Lower-Limb Prosthesis	Machines	2023	11(2)
88	E	Not meeting the acceptance and discharge standards	ZZH and THM.; May 1, 2024	Liu B, Ma YJ, Zhou CX, Wang ZJ, Zhang Q	A novel predictive model of hospital stay for Total Knee Arthroplasty patients	Frontiers in Surgery	2023	9
89	E	Not relevant	ZZH and THM.; May 1, 2024	Lin DJ, Walter SS, Fritz J	Artificial Intelligence-Driven Ultra-Fast Superresolution MRI 10-Fold Accelerated Musculoskeletal Turbo Spin Echo MRI Within Reach	Investigative Radiology	2023	58(1): 28-42
90	E	Not meeting the acceptance and discharge standards	ZZH and THM.; May 1, 2024	Li W, Xu SM, Zhang DB, Bi HY, Gu GS	Research Advances in the Application of AI for Preoperative Measurements in Total Knee Arthroplasty	Life-Basel	2023	13(2)
91	E	Not relevant	ZZH and THM.; May 1, 2024	Li MH, Liu WT, Si JN, Stallrich JW, Huang H	Hierarchical Optimization for Control of Robotic Knee Prostheses Toward Improved Symmetry of Propulsive Impulse	Ieee Transactions on Biomedical Engineering	2023	70(5): 1634-42
92	E	Not relevant	ZZH and THM.; May 1, 2024	Li M, Liu W, Si J, Stallrich JW, Huang H	Hierarchical Optimization for Control of Robotic Knee Prostheses Toward Improved Symmetry of Propulsive Impulse	IEEE Transactions on Biomedical Engineering	2023	70(5): 1634-42
93	E	Not relevant	ZZH and THM.; May 1, 2024	Li H, Fu J, Erlong N, Li R, Xu C, Hao L, et al	Characterization of periprosthetic environment microbiome in patients after total joint arthroplasty and its potential correlation with inflammation	BMC Infectious Diseases	2023	23(1)
94	E	Not relevant	ZZH and THM.; May 1, 2024	Lee YM, Kim GW, Lee CY, Song EK, Seon JK	No Difference in Clinical Outcomes and Survivorship for Robotic, Navigational, and Conventional Primary Total Knee Arthroplasty with a Minimum Follow-up of 10 Years	CiOS Clinics in Orthopedic Surgery	2023	15(1): 82-91
95	E	Not relevant	ZZH and THM.; May 1, 2024	Leal-Blanquet J, Hinarejos P, Gimenez-Valero E, Torres-Claramunt R, Sanchez-Soler J, Erquicia J, et al	Bone Cut Accuracy in Total Knee Arthroplasty: Do Conventional Cutting Guides Stay True to the Planned Coronal Orientation of the Components?	Applied Sciences-Basel	2023	13(6)
96	E	Not relevant	ZZH and THM.; May 1, 2024	Lazic I, Stephan M, Pohlig F, Langer S, Von Eisenhart-Rothe R, Suren C	Synovial Calprotectin for Diagnosing Periprosthetic Joint Infection in Loose Hip and Knee Arthroplasties: A Prospective Cohort Study	In Vivo	2023	37(4): 1714-20
97	E	Not relevant	ZZH and THM.; May 1, 2024	Lambrechts A, Van Dijck C, Wirix-Speetjens R, Vander Sloten J, Maes F, Van Huffel S	Preoperative Prediction of Optimal Femoral Implant Size by Regularized Regression on 3D Femoral Bone Shape	Applied Sciences-Basel	2023	13(7)
98	E	Not relevant	ZZH and THM.; May 1, 2024	Kumar S, Kelly CP	Best practice in shoulder arthroplasty-a reflective personal review	Journal of Orthopaedics	2023	35: 140-4
99	E	Not relevant	ZZH and THM.; May 1, 2024	Kumar S, Chandramohan S, Sujatha S	Optimal Design of Magnetorheological Valve Using the Coupling of FE Magnetic Analysis and MOGA Optimization for Prosthetic Ankle	Journal of Vibration Engineering & Technologies	2023	doi: 10
100	E	Not relevant	ZZH and THM.; May 1, 2024	Kruppa C, Benner S, Brinkemper A, Aach M, Reimertz C, Schildhauer TA	New technologies and robotics	Unfallchirurgie	2023	126(1): 9-18
101	E	Not relevant	ZZH and THM.; May 1, 2024	Kolin DA, Mackie AT, Heath MR, Uppstrom TJ, Green DW, Fabricant PD	No difference in patient reported outcomes between cohorts undergoing lesion-specific surgery for osteochondritis dissecans of the knee	Journal of Orthopaedics	2023	37: 22-6
102	E	Not relevant	ZZH and THM.; May 1, 2024	Klarmann GJ, Piroli ME, Loverde JR, Nelson AF, Li Z, Gilchrist KH, et al	3D printing a universal knee meniscus using a custom collagen ink	Bioprinting	2023	31
103	E	Not relevant	ZZH and THM.; May 1, 2024	Klag EA, Lizzio VA, Charters MA, Ayoola AS, Wesemann L, Banka TR, et al	Increased Accuracy in Templating for Total Knee Arthroplasty Using 3D Models Generated from Radiographs	Journal of Knee Surgery	2023	36(08): 837-42
104	E	Not relevant	ZZH and THM.; May 1, 2024	Kinoshita T, Hino K, Kutsuna T, Watamori K, Miura H	Rotational Soft-Tissue Balance Is Highly Correlated with Rotational Kinematics in Total Knee Arthroplasty	Journal of Knee Surgery	2023	36(1): 47-53
105	E	Overview article	ZZH and THM.; May 1, 2024	Kim MS, Kim JJ, Kang KH, Lee JH, In Y	Detection of Prosthetic Loosening in Hip and Knee Arthroplasty Using Machine Learning: A Systematic Review and Meta-Analysis	Medicina (Kaunas, Lithuania)	2023	59(4)
106	I	Meets inclusion criteria	ZZH and THM.; May 1, 2024	Kim MS, Cho RK, Yang SC, Hur JH, In Y	Machine Learning for Detecting Total Knee Arthroplasty Implant Loosening on Plain Radiographs	Bioengineering-Basel	2023	10(6)
107	E	Not relevant	ZZH and THM.; May 1, 2024	Kim M, Hargrove LJ	A gait phase prediction model trained on benchmark datasets for evaluating a controller for prosthetic legs	Frontiers in Neurorobotics	2023	16
108	E	Not relevant	ZZH and THM.; May 1, 2024	Kilchukov M, Kiselev R, Gorbatykh A, Klinkova A, Murtazin V, Kamenskaya O, et al	High-Frequency versus Low-Frequency Spinal Cord Stimulation in Treatment of Chronic Limb-Threatening Ischemia: short-Term Results of a Randomized Trial	Stereotactic and functional neurosurgery	2023	101(1): 1‐11
109	E	Not relevant	ZZH and THM.; May 1, 2024	Khodarahmi I, Keerthivasan MB, Brinkmann IM, Grodzki D, Fritz J	Modern Low-Field MRI of the Musculoskeletal System Practice Considerations, Opportunities, and Challenges	Investigative Radiology	2023	58(1): 76-87
110	E	Not involving X-rays and Inclusion of Normal Patients	ZZH and THM.; May 1, 2024	Keller G, Grünwald L, Springer F	Ultra-low-dose CT is feasible for torsion measurement of the lower limb in patients with metal implants	British Journal of Radiology	2023	96(1144)
111	I	Meets inclusion criteria	ZZH and THM.; May 1, 2024	Karnuta JM, Shaikh HJF, Murphy MP, Brown NM, Pearle AD, Nawabi DH, et al	Artificial Intelligence for Automated Implant Identification in Knee Arthroplasty: A Multicenter External Validation Study Exceeding 35 Million Plain Radiographs	Journal of Arthroplasty	2023	/
112	E	Not relevant	ZZH and THM.; May 1, 2024	Kannenberg A, Wurdeman S, Stevens P, Bellmann M, Hahn A	Prosthetic knee selection for individual patients: Technical, biomechanical, clinical and evidence considerations	Prosthetics and Orthotics International	2023	47: 38
113	E	Not relevant	ZZH and THM.; May 1, 2024	Kanna R, Murali SM, Ramanathan AT, Pereira L, Yadav CS, Anand S	Cruciate retaining total knee arthroplasty has a better 10 year survival than posterior stabilized total knee arthroplasty: a systematic review and meta-analysis	Journal of Experimental Orthopaedics	2023	10(1)
114	E	Not relevant	ZZH and THM.; May 1, 2024	Kanar M, Cam N	KNEE ARTHRODESIS WITH COMPUTERASSISTED EXTERNAL FIXATOR SYSTEM AFTER PROSTHETIC JOINT INFECTION FOR ELDERLY POPULATION	Turk Geriatri Dergisi	2023	26(1): 60-7
115	E	Not relevant	ZZH and THM.; May 1, 2024	Kanagalingam S, Dalton C, Champneys P, Boutefnouchet T, Fernandez-Vicente M, Shepherd DET, et al	Detailed design for additive manufacturing and post processing of generatively designed high tibial osteotomy fixation plates	Progress in Additive Manufacturing	2023	8(3): 409-26
116	E	Not relevant	ZZH and THM.; May 1, 2024	Jung HJ, Kang MW, Lee JH, Kim JI	Learning curve of robot-assisted total knee arthroplasty and its effects on implant position in asian patients: a prospective study	BMC Musculoskelet Disord	2023	24(1): 332
117	E	Not relevant	ZZH and THM.; May 1, 2024	Joseph L, Batailler C, Lustig S, Servien E	Accuracy of Accelerometer-Based Navigation System Perseus for the Tibial Cut in Total Knee Arthroplasty: No Superiority Compared to Mechanical Instrumentation in Current Practice	Applied Sciences-Basel	2023	13(5)
118	E	Not relevant	ZZH and THM.; May 1, 2024	Jensen AJ, Flood PDL, Palm-Vlasak LS, Burton WS, Chevalier A, Rullkoetter PJ, et al	Joint Track Machine Learning: An Autonomous Method of Measuring Total Knee Arthroplasty Kinematics From Single-Plane X-Ray Images	Journal of Arthroplasty	2023	doi: 10
119	E	Not relevant	ZZH and THM.; May 1, 2024	Jarraya M, Roemer FW, Ashbeck E, Lynch J, Kwoh CK, Guermazi A	Risk Factors For Exclusionary Structural Eligibility Findings In Dmoad Clinical Trials	Osteoarthritis and Cartilage	2023	31: S293-S4
120	E	Not relevant	ZZH and THM.; May 1, 2024	Jang SJ, Flevas DA, Kunze KN, Anderson CG, Fontana MA, Boettner F, et al	Standardized Fixation Zones and Cone Assessments for Revision Total Knee Arthroplasty Using Deep Learning	Journal of Arthroplasty	2023	38(6): S259-S65
121	E	Not relevant	ZZH and THM.; May 1, 2024	Jain S, Modi P, Dayma RL, Mishra S	Clinical outcome of arthroscopic suture versus screw fixation in tibial avulsion of the anterior cruciate ligament in skeletally mature patients	Journal of orthopaedics	2023	35: 7‐12
122	E	Not relevant	ZZH and THM.; May 1, 2024	Jafari M, Mobayen S, Bayat F, Roth H	A nonsingular terminal sliding algorithm for swing and stance control of a prosthetic leg robot	Applied Mathematical Modelling	2023	113: 13-29
123	E	Not relevant	ZZH and THM.; May 1, 2024	Ikuta K, Matsumoto T, Nakano N, Mukohara S, Hayashi S, Kuroda R	Total knee arthroplasty for severe valgus deformity of the knee with extra-articular deformities of the femur and tibia using a 3-dimensional image matching software system	International Journal of Surgery Case Reports	2023	103
124	E	Not relevant	ZZH and THM.; May 1, 2024	Huang Y, An H, Ma H, Wei Q	Modeling and Individualizing Continuous Joint Kinematics Using Gaussian Process Enhanced Fourier Series	IEEE Transactions on Neural Systems and Rehabilitation Engineering	2023	31: 779-88
125	E	Not relevant	ZZH and THM.; May 1, 2024	Hollyer I, Ivanov D, Kappagoda S, Lowenberg DW, Goodman SB, Amanatullah DF	Selecting a high-dose antibiotic-laden cement knee spacer	Journal of Orthopaedic Research	2023	41(7): 1383-96
126	E	Not relevant	ZZH and THM.; May 1, 2024	Hohlmann B, Brossner P, Phlippen L, Rohde T, Radermacher K	Knee Bone Models from Ultrasound	IEEE transactions on ultrasonics, ferroelectrics, and frequency control	2023	PP
127	E	Not relevant	ZZH and THM.; May 1, 2024	Hickey MD, Masri BA, Hodgson AJ	Can Technology Assistance be Cost Effective in TKA? A Simulation-Based Analysis of a Risk-prioritized, Practice-specific Framework	Clinical Orthopaedics and Related Research	2023	481(1): 157-73
128	E	Not relevant	ZZH and THM.; May 1, 2024	Herregodts S, Vermue H, Herregodts J, De Coninck B, Chevalier A, Verstraete M, et al	Accuracy of intraoperative bone registration and stereotactic boundary reconstruction during total knee arthroplasty surgery	International Journal of Medical Robotics and Computer Assisted Surgery	2023	19(1)
129	E	Not relevant	ZZH and THM.; May 1, 2024	Heinz T, Eidmann A, Anderson P, Weißenberger M, Jakuscheit A, Rudert M, et al	Trends in Computer-Assisted Surgery for Total Knee Arthroplasty in Germany: An Analysis Based on the Operative Procedure Classification System between 2010 to 2021	Journal of Clinical Medicine	2023	12(2)
130	E	Not relevant	ZZH and THM.; May 1, 2024	He D, Guo Y, Zhang X, Wang C, Zhao Z, Chen W, et al	Automatic quantification of morphology on magnetic resonance images of the proximal tibia	Medicine in Novel Technology and Devices	2023	17
131	E	Not relevant	ZZH and THM.; May 1, 2024	Hazratwala K, Gouk C, Wilkinson MPR, O'callaghan WB	Navigated functional alignment total knee arthroplasty achieves reliable, reproducible and accurate results with high patient satisfaction	Knee surgery, sports traumatology, arthroscopy : official journal of the ESSKA	2023	doi: 10
132	E	Not relevant	ZZH and THM.; May 1, 2024	Hassa E, Uyanik SA, Kosehan D, Alic T	CT-based analysis of posterior tibial slope in a Turkish population sample: A retrospective observational study	Medicine (United States)	2023	102(13): E33452
133	E	Not relevant	ZZH and THM.; May 1, 2024	Hanusrichter Y, Frieler S, Gessmann J, Schulte M, Krejczy M, Schildhauer T, et al	Does the Implementation of the PRO-IMPLANT Foundation Treatment Algorithm Improve the Outcome of Chronic Periprosthetic Knee Infections? Mid-Term Results of a Prospective Study	Zeitschrift fur Orthopadie und Unfallchirurgie	2023	161(3): 260-70
134	E	Not relevant	ZZH and THM.; May 1, 2024	Guitteny S, Aissaoui R, Dumas R	Can a Musculoskeletal Model Adapted to Knee Implant Geometry Improve Prediction of 3D Contact Forces and Moments?	Annals of Biomedical Engineering	2023	51(8): 1872-83
135	E	Not relevant	ZZH and THM.; May 1, 2024	Grothues S, Hohlmann B, Zingde SM, Radermacher K	Potential for femoral size optimization for off-the-shelf implants: A CT derived implant database analysis	Journal of Orthopaedic Research	2023	41(6): 1198-205
136	E	Not relevant	ZZH and THM.; May 1, 2024	Grothues S, Becker AK, Hohlmann B, Radermacher K	Parameter-based patient-specific restoration of physiological knee morphology for optimized implant design and matching	Biomedizinische Technik	2023	doi: 10
137	E	Not relevant	ZZH and THM.; May 1, 2024	Glowalla C, Langer S, Lenze U, Lazic I, Hirschmann MT, Hinterwimmer F, et al	Postoperative full leg radiographs exhibit less residual coronal varus deformity compared to intraoperative measurements in robotic arm-assisted total knee arthroplasty with the MAKO™ system	Knee surgery, sports traumatology, arthroscopy : official journal of the ESSKA	2023	doi: 10
138	E	Not relevant	ZZH and THM.; May 1, 2024	Gasparutto X, Bonnefoy-Mazure A, Attias M, Dumas R, Armand S, Miozzari H	Comparison between passive knee kinematics during surgery and active knee kinematics during walking: A preliminary study	PLoS ONE	2023	18(3 March)
139	E	Not relevant	ZZH and THM.; May 1, 2024	Gasnier P, Burlet J, Rammouz R, Aloui S, Brulais S, Nonglaton G, et al	Design, Simulations and Tests of a Novel Force and Moments Sensor for Instrumented Knee Implants	IEEE Transactions on Biomedical Engineering	2023	1-10
140	E	Not relevant	ZZH and THM.; May 1, 2024	Farooq H, Deckard ER, Carlson J, Ghattas N, Meneghini RM	Coronal and Sagittal Component Position in Contemporary Total Knee Arthroplasty: Targeting Native Alignment Optimizes Clinical Outcomes	Journal of Arthroplasty	2023	doi: 10
141	E	Not relevant	ZZH and THM.; May 1, 2024	Farhan-Alanie OM, Altell T, O'donnell S, May P, Doonan J, Rowe P, et al	No advantage with navigated versus conventional mechanically aligned total knee arthroplasty-10 year results of a randomised controlled trial	Knee surgery, sports traumatology, arthroscopy : official journal of the ESSKA	2023	31(3): 751-9
142	E	Not relevant	ZZH and THM.; May 1, 2024	Fanous A, Botros M, Gholizadeh H, Baddour N, Lemaire ED	Design and evaluation of a hip prosthesis simulator: A technical note	Prosthetics and orthotics international	2023	doi: 10
143	E	Not relevant	ZZH and THM.; May 1, 2024	Eslamy M, Rastgaar M	Multi-Joint Leg Moment Estimation during Walking Using Thigh or Shank Angles	IEEE Transactions on Neural Systems and Rehabilitation Engineering	2023	31: 1108-18
144	E	Not relevant	ZZH and THM.; May 1, 2024	Eriksson H, Lazarinis S	Low accuracy in preoperative tissue biopsies for diagnosing chronic periprosthetic joint infection: an observational retrospective single-centre study	Journal of International Medical Research	2023	51(6)
145	E	Not relevant	ZZH and THM.; May 1, 2024	Ege M, Kucuk S	Energy Minimization of New Robotic-Type Above-Knee Prosthesis for Higher Battery Lifetime	Applied Sciences-Basel	2023	13(6)
146	E	Not relevant	ZZH and THM.; May 1, 2024	Duan X, Zhao Y, Zhang J, Kong N, Cao R, Guan H, et al	Learning curve and short-term clinical outcomes of a new seven-axis robot-assisted total knee arthroplasty system: a propensity score-matched retrospective cohort study	J Orthop Surg Res	2023	18(1): 425
147	E	Not relevant	ZZH and THM.; May 1, 2024	Duan DK, Zhang GC, Sun BJ, Ma TX, Zhao M	Effect evaluation of denosumab combined with curettage and bone cement reconstruction in the treatment of recurrent giant cell tumor of bone around the knee joint	European review for medical and pharmacological sciences	2023	27(11): 5039-52
148	E	Not meeting the acceptance and discharge standards	ZZH and THM.; May 1, 2024	Dreyer MJ, Nasab SHH, Favre P, Amstad F, Crockett R, Taylor WR, et al	Experimental and computational evaluation of knee implant wear and creep under in vivo and ISO boundary conditions [Z]	BioMedical Engineering OnLine	2023	1101/2023
149	E	Not meeting the acceptance and discharge standards	ZZH and THM.; May 1, 2024	Dreyer MJ, Kneifel P, Nasab SHH, Weisse B, Taylor WR	A novel method to accurately recreate in vivo loads and kinematics in computational models of the knee	Computer Methods in Biomechanics and Biomedical Engineering	2023	doi: 10
150	E	Not meeting the acceptance and discharge standards	ZZH and THM.; May 1, 2024	Douiri A, Bouguennec N, Biset A, Colombet P, Laboudie P, Graveleau N	Functional scores and prosthetic implant placement are different for navigated medial UKA left in varus alignment	Knee surgery, sports traumatology, arthroscopy : official journal of the ESSKA	2023	doi: 10
151	E	Not meeting the acceptance and discharge standards	ZZH and THM.; May 1, 2024	Dossett HG, Arthur JR, Makovicka JL, Mara KC, Bingham JS, Clarke HD, et al	A Randomized Controlled Trial of Kinematically and Mechanically Aligned Total Knee Arthroplasties: long-Term Follow-Up	Journal of arthroplasty	2023	38(6S): S209‐S14
152	E	Overview article	ZZH and THM.; May 1, 2024	Dominguez-Ruiz A, Lopez-Caudana EO, Lugo-Gonzalez E, Espinosa-Garcia FJ, Ambrocio-Delgado R, Garcia UD, et al	Low limb prostheses and complex human prosthetic interaction: A systematic literature review	Frontiers in Robotics and Ai	2023	/
153	E	Not meeting the acceptance and discharge standards	ZZH and THM.; May 1, 2024	Di W, Lina S, Lizhu W, Jianhua W, Jinwei L, Qiankun C, et al	Feasibility of three-dimensional printing technology combined with computer-aided design in total knee arthroplasty for severe knee osteoarthritis	Chinese Journal of Tissue Engineering Research	2023	27(13): 2051-7
154	E	Not relevant	ZZH and THM.; May 1, 2024	Dey S, Schilling AF	A Function Approximator Model for Robust Online Foot Angle Trajectory Prediction Using a Single IMU Sensor: Implication for Controlling Active Prosthetic Feet	Ieee Transactions on Industrial Informatics	2023	19(2): 1467-75
155	E	Not relevant	ZZH and THM.; May 1, 2024	Desai M, Lynch P, Sharma A, Roth B, Engle M, Liu E, et al	ID: 222501 Early Outcomes From a Randomized Control Trial for the Treatment of Peripheral Neuralgia	Neuromodulation	2023	26(4): S180‐S1
156	E	Not relevant	ZZH and THM.; May 1, 2024	Desai KB, Karumuri K, Reddy MV, Hippalgaonkar K, V R, Reddy AVG	Intraoperative Periprosthetic Fractures during primary Total knee arthroplasty: Experience from an Asian high-volume arthroplasty centre	Knee	2023	41: 342-52
157	E	Not relevant	ZZH and THM.; May 1, 2024	De Steiger RN, Hallstrom BR, Lübbeke A, Paxton EW, Van Steenbergen LN, Wilkinson M	Identification of implant outliers in joint replacement registries	EFORT Open Reviews	2023	8(1): 11-7
158	E	Not relevant	ZZH and THM.; May 1, 2024	De Ridder R, Kaptein BL, Pijls BG, Nelissen R, Kaptijn HH	Five-year migration and insert wear of uncemented tibial components with either conventional polyethylene or sequentially annealed highly crosslinked polyethylene inserts: a blinded randomized controlled trial using radiostereometric analysis	The bone & joint journal	2023	105‐B(5): 518‐25
159	E	Overview article	ZZH and THM.; May 1, 2024	Chong YY, Chan PK, Chan VWK, Cheung A, Luk MH, Cheung MH, et al	Application of machine learning in the prevention of periprosthetic joint infection following total knee arthroplasty: a systematic review	Arthroplasty	2023	5(1)
160	E	Not relevant	ZZH and THM.; May 1, 2024	Ma L, Yu S, Xu X	Clinical application of artificial intelligence combined with 3D printing technology to develop personalized joint replacement surgery system	https://trialsearchwhoint/Trial2aspx?TrialID=ChiCTR2300068104	2023	doi: PMID: CN-02569981
161	E	Not relevant	ZZH and THM.; May 1, 2024	Chawla G, Mittal VK	Experimental investigation and optimization of process parameters of hybrid Al/SiC/B4C-MMCs finished by MAFM process using RSM modeling with supervised machine learning algorithm	Sadhana-Academy Proceedings in Engineering Sciences	2023	48(2)
162	E	Not relevant	ZZH and THM.; May 1, 2024	Chahla J, Williams BT, Yanke AB, Farr J	The Large Focal Isolated Chondral Lesion	Journal of Knee Surgery	2023	36(4): 368-81
163	E	Not relevant	ZZH and THM.; May 1, 2024	Casciato DJ, Thompson J, Rushing CJ, Mckenna B, Hyer C	Consumer Interest in Total Ankle Replacements Over the Last 10 Years: A Google Trends™ Analysis From 2009 to 2019	Journal of Foot and Ankle Surgery	2023	62(3): 492-7
164	E	Not involving X-rays	ZZH and THM.; May 1, 2024	Burge TA, Munford MJ, Kechagias S, Jeffers JRT, Myant CW	Automating the customization of stiffness-matched knee implants using machine learning techniques	International Journal of Advanced Manufacturing Technology	2023	doi: 10
165	E	Not involving X-rays and Inclusion of Normal Patients	ZZH and THM.; May 1, 2024	Burge TA, Jeffers JRT, Myant CW	Applying machine learning methods to enable automatic customisation of knee replacement implants from CT data	Scientific reports	2023	13(1): 3317
166	E	Not relevant	ZZH and THM.; May 1, 2024	Broberg JS, Chen J, Jensen A, Banks SA, Teeter MG	Validation of a machine learning technique for segmentation and pose estimation in single plane fluoroscopy	Journal of Orthopaedic Research	2023	doi: 10
167	E	Not relevant	ZZH and THM.; May 1, 2024	Bori E, Innocenti B	MOTION CAPTURE ANALYSIS OF EX VIVO KNEE KINEMATIC SIMULATOR: A COMPREHENSIVE EXPERIMENTAL PROTOCOL	Journal of Mechanics in Medicine and Biology	2023	doi: 10
168	I	Meets inclusion criteria	ZZH and THM.; May 1, 2024	Bonnin M, Müller-Fouarge F, Estienne T, Bekadar S, Pouchy C, Ait Si Selmi T	Artificial Intelligence Radiographic Analysis Tool for Total Knee Arthroplasty	Journal of Arthroplasty	2023	doi: 10
169	E	Not relevant	ZZH and THM.; May 1, 2024	Bollars P, Meshram P, Al Thani S, Schotanus MGM, Albelooshi A	Achieving functional alignment in total knee arthroplasty: early experience using a second-generation imageless semi-autonomous handheld robotic sculpting system	Int Orthop	2023	47(2): 585-93
170	E	Not relevant	ZZH and THM.; May 1, 2024	Bisele M, Bencsik M, Lewis MGC, Barnett CT	Objective assessment and understanding of using machine learning: Applications in individuals with unilateral trans-tibial amputation	Prosthetics and Orthotics International	2023	47: 128
171	E	Not relevant	ZZH and THM.; May 1, 2024	Batailler C, Lording T, Naaim A, Servien E, Cheze L, Lustig S	No difference of gait parameters in patients with image-free robotic-assisted medial unicompartmental knee arthroplasty compared to a conventional technique: early results of a randomized controlled trial	Knee surgery, sports traumatology, arthroscopy	2023	31(3): 803‐13
172	E	Not relevant	ZZH and THM.; May 1, 2024	Batailler C	Personalized Surgery Based on Large Databases Is the Next Step to Be Taken: Commentary on an article by Mei Lin Tay, MSc, et al: "Similar Survivorship but Different Revision Reasons for Uncemented Mobile-Bearing and Cemented Fixed-Bearing Medial UKA A Long-Term Population-Based Cohort Study of 2,015 Patients"	Journal of Bone and Joint Surgery	2023	105(10): E25
173	E	Not meeting the acceptance and discharge standards	ZZH and THM.; May 1, 2024	An H, Ping H, Li H, Chai W	[A comparative study of short-term effectiveness of "SkyWalker" robot-assisted versus traditional total knee arthroplasty]	Zhongguo Xiu Fu Chong Jian Wai Ke Za Zhi	2023	37(4): 404-9
174	E	Not meeting the acceptance and discharge standards	ZZH and THM.; May 1, 2024	Allen BC, Welling BD, Villamaria LJ, Munoz-Maldonado Y	Sagittal mechanical ratio: A novel technique to define sagittal alignment of the femur independent of distal anatomic landmarks q	Knee	2023	40: 192-200
175	E	Not meeting the acceptance and discharge standards	ZZH and THM.; May 1, 2024	Alili A, Nalam V, Li MH, Liu M, Feng J, Si JN, et al	A Novel Framework to Facilitate User Preferred Tuning for a Robotic Knee Prosthesis	Ieee Transactions on Neural Systems and Rehabilitation Engineering	2023	31: 895-903
176	E	Not meeting the acceptance and discharge standards	ZZH and THM.; May 1, 2024	Al Zoubi F, Gold R, Poitras S, Kreviazuk C, Brillinger J, Fallavollita P, et al	Artificial intelligence-driven prescriptive model to optimize team efficiency in a high-volume primary arthroplasty practice	International Orthopaedics	2023	47(2): 343-50
177	E	Not relevant	ZZH and THM.; May 1, 2024	Agarwal AR, Malyavko A, Gu A, Harris AB, Rao S, Sterling R, et al	Can Hip and Knee Arthroplasty Surgeons Help Address the Osteoporosis Epidemic?	Clinical orthopaedics and related research	2023	/
178	E	Not relevant	ZZH and THM.; May 1, 2024	Adouni M, Faisal T, Dhaher Y	Effect of Surgical Design Variations on the Knee Contact Behavior during Anterior Cruciate Ligament Reconstruction	Journal of Knee Surgery	2023	36(3): 310-21
179	E	Not relevant	ZZH and THM.; May 1, 2024	智信, 汪澜, 倪明, 李想, 张国强, 柴伟	MAKO机器人辅助全膝关节置换术的学习曲线	中华骨科杂志	2023	43(1)
180	E	Not relevant	ZZH and THM.; May 1, 2024	闫自晓, 王俏杰, 王琦, 张先龙, 陈云苏	机器人辅助初次全膝关节置换术后髌骨相对高度变化的影响因素	中华骨科杂志	2023	43(1)
181	E	Not relevant	ZZH and THM.; May 1, 2024	冼达亨, 赵晶, 王英杰, 徐溢明, 朱威, 王惠珍, et al	机器人辅助全膝关节置换术治疗合并关节外畸形的外翻膝1例报道及文献复习	中华骨与关节外科杂志	2023	16(4): 367-71
182	E	Not relevant	ZZH and THM.; May 1, 2024	夏增兵, 胡文林, 吴荣, 蔡丹, 豆晓杰, 张占丰, et al	机器人辅助全膝关节置换术的近期疗效与安全性评价	中国医刊	2023	58(3)
183	E	Not relevant	ZZH and THM.; May 1, 2024	魏聪, 陈捷, 李洪涛, 张辉, 张求德, 应涛, et al	超声断层成像用于关节置换术后影像学评估	中国医学影像技术	2023	39(3): 412-6
184	E	Not relevant	ZZH and THM.; May 1, 2024	王德华, 厉轲, 张森, 王子明, 黄伟	计算机导航辅助与传统全膝关节置换术的影像学评价比较	中华骨与关节外科杂志	2023	16(4): 317-24
185	E	Not relevant	ZZH and THM.; May 1, 2024	汝跃方, 何荣新	Mako机器人辅助全膝关节置换术在膝骨性关节炎的早期应用	中国骨伤	2023	36(2): 133-9
186	E	Not relevant	ZZH and THM.; May 1, 2024	乔桦, 何锐, 张经纬, 翟赞京, 常永云, 孔柯瑜, et al	机器人辅助全膝关节置换术的多中心临床研究	中华骨科杂志	2023	43(1)
187	E	Not relevant	ZZH and THM.; May 1, 2024	浦路桥, 叶涛, 舒隆钧, 郭英, 张金洪, 普光民, et al	机器人辅助全膝关节置换术的安全性及有效性研究	中华骨科杂志	2023	43(1)
188	E	Not relevant	ZZH and THM.; May 1, 2024	刘毅, 蒋洪宇, 刘一凡, 孟洪正, 张明, 张文强	镜下松解与手法松解治疗全膝关节置换术后僵硬	中国矫形外科杂志	2023	31(10): 865-9
189	E	Not relevant	ZZH and THM.; May 1, 2024	刘亚茹, 毛彦杰, 张仁波, 何阿祥, 张先龙, 刘万军	全膝关节置换术行髌骨置换的疗效及其影响因素	中华关节外科杂志（电子版）	2023	17(2): 201-8
190	E	Not relevant	ZZH and THM.; May 1, 2024	刘新光, 杨滨, 刘晨, 王晓华, 张克	全膝关节置换前侧皮质切割的相关因素	中国矫形外科杂志	2023	31(7): 577-82
191	E	Not relevant	ZZH and THM.; May 1, 2024	凌晶, 涂以济, 王识程, 章军辉, 狄正林	单髁置换术治疗高龄膝关节骨关节炎疗效的倾向评分匹配研究	中国骨伤	2023	36(2): 151-6
192	E	Not relevant	ZZH and THM.; May 1, 2024	郭子轩, 许猛, 吴菊, 李健雄, 赵雪林, 赵子仪	人工全股骨置换术治疗股骨恶性肿瘤的疗效观察	解放军医学院学报	2023	44(2): 114-20,27
193	E	Not relevant	ZZH and THM.; May 1, 2024	管梦颖, 涂意辉, 薛华明, 马童, 文涛, 杨涛, et al	生物型与骨水泥型单髁置换术的早期效果比较	中华关节外科杂志（电子版）	2023	17(1): 129-35
194	E	Not relevant	ZZH and THM.; May 1, 2024	杜贵锋, 虎鑫, 文阳, 谭淋云, 卢敏勋, 张瑀琦, et al	采用3D打印多孔结构金属支撑假体治疗股骨远端骨巨细胞瘤瘤性骨缺损的有限元分析	骨科临床与研究杂志	2023	8(2): 99-109
195	E	Not relevant	ZZH and THM.; May 1, 2024	Zou J, Zhang X, Zhang Y, Li J, Jin Z	Prediction on the medial knee contact force in patients with knee valgus using transfer learning approaches: Application to rehabilitation gaits	Computers in Biology and Medicine	2022	/
196	E	Not relevant	ZZH and THM.; May 1, 2024	Zhang S, Zhao L, Huang S, Wang H, Luo Q, Hao Q	SLAM-TKA: Real-time Intra-operative Measurement of Tibial Resection Plane in Conventional Total Knee Arthroplasty; [C]	the 25th International Conference on Medical Image Computing and Computer Assisted Intervention (MICCAI), Singapore, SINGAPORE	2022	/
197	E	Not relevant	ZZH and THM.; May 1, 2024	Zhang JR, Ndou WS, Ng N, Gaston P, Simpson PM, Macpherson GJ, et al	Robotic-arm assisted total knee arthroplasty is associated with improved accuracy and patient reported outcomes: a systematic review and meta-analysis	Knee Surgery Sports Traumatology Arthroscopy	2022	30(8): 2677-95
198	E	Not relevant	ZZH and THM.; May 1, 2024	Zhang J, Wang X, Zhao F, Zhang K, Li Y, Zhang Y, et al	Application of metal artifact reduction software in gemstone spectral computed tomography for patients after total knee arthroplasty	Annals of Translational Medicine	2022	10(16)
199	E	Not relevant	ZZH and THM.; May 1, 2024	Zhang J, Li E, Zhang Y	Prostheses option in revision total knee arthroplasty, from the bench to the bedside: (1) basic science and principles	EFORT Open Reviews	2022	7(2): 174-87
200	I	Meets inclusion criteria	ZZH and THM.; May 1, 2024	Yue Y, Gao Q, Zhao M, Li D, Tian H	Prediction of Knee Prosthesis Using Patient Gender and BMI With Non-marked X-Ray by Deep Learning	Front Surg	2022	9: 798761
201	E	Not relevant	ZZH and THM.; May 1, 2024	Young SW, Zeng N, Tay ML, Fulker D, Esposito C, Carter M, et al	A prospective randomised controlled trial of mechanical axis with soft tissue release balancing vs functional alignment with bony resection balancing in total knee replacement-a study using Stryker Mako robotic arm-assisted technology	Trials	2022	23(1): 580
202	E	Not relevant	ZZH and THM.; May 1, 2024	Yanke A, Dandu N, Bodendorfer B, Darwish R, Zavras A, Forsythe B, et al	Effect of Bone Marrow Aspirate Concentrate on Osteochondral Allograft Transplantation Incorporation: a Prospective, Randomized, Single Blind Investigation	Orthopaedic journal of sports medicine	2022	10(7)
203	E	Not relevant	ZZH and THM.; May 1, 2024	Yang I, Gammell JD, Murray DW, Mellon SJ	Application of a robotics path planning algorithm to assess the risk of mobile bearing dislocation in lateral unicompartmental knee replacement	Scientific reports	2022	12(1): 2068
204	E	Not relevant	ZZH and THM.; May 1, 2024	Yang I, Gammell JD, Murray DW, Mellon SJ	The Oxford Domed Lateral Unicompartmental Knee Replacement implant: Increasing wall height reduces the risk of bearing dislocation	Proceedings of the Institution of Mechanical Engineers Part H, Journal of engineering in medicine	2022	236(3): 349-55
205	E	Not relevant	ZZH and THM.; May 1, 2024	Yang HZ, Behnam Y, Clary C, Rullkoetter PJ	Drivers of initial stability in cementless TKA: Isolating effects of tibiofemoral conformity and fixation features	Journal of the Mechanical Behavior of Biomedical Materials	2022	/
206	E	Not relevant	ZZH and THM.; May 1, 2024	Yan GX, Li JL, Xie H, Zhou MG	Adaptive Control System of Intelligent Lower Limb Prosthesis Based on 5G Virtual Reality	Wireless Communications & Mobile Computing	2022	/
207	E	Not relevant	ZZH and THM.; May 1, 2024	Xu Z, Zhang Y	What’s new in artificially intelligent joint surgery in China? The minutes of the 2021 IEEE ICRA and literature review	Arthroplasty	2022	4(1)
208	E	Not relevant	ZZH and THM.; May 1, 2024	Xu K, Chen Q, Yan Q, Wang Q, Sun J	Comparison of computer-assisted navigated technology and conventional technology in unicompartmental knee arthroplasty: a meta-analysis	Journal of orthopaedic surgery and research	2022	17(1): 123
209	E	Not relevant	ZZH and THM.; May 1, 2024	Xu J, Li L, Fu J, Xu C, Ni M, Chai W, et al	Early Clinical and Radiographic Outcomes of Robot-Assisted Versus Conventional Manual Total Knee Arthroplasty: a Randomized Controlled Study	Orthopaedic surgery	2022	14(9): 1972‐80
210	E	Not relevant	ZZH and THM.; May 1, 2024	Xie C, Ou S, Lin Z, Zhang J, Li Q, Lin L	Prediction of 90-Day Local Complications in Patients After Total Knee Arthroplasty: A Nomogram With External Validation	Orthopaedic Journal of Sports Medicine	2022	10(2)
211	E	Not relevant	ZZH and THM.; May 1, 2024	Wu Z, Chen Y, Geng Y, Wang X, Xuan B	Model-free robust adaptive integral sliding mode impedance control of knee–ankle–toe active transfemoral prosthesis	International Journal of Medical Robotics and Computer Assisted Surgery	2022	18(3)
212	E	Not relevant	ZZH and THM.; May 1, 2024	Wu RF, Yao ZK, Si JN, Huang HH	Robotic Knee Tracking Control to Mimic the Intact Human Knee Profile Based on Actor-Critic Reinforcement Learning	Ieee-Caa Journal of Automatica Sinica	2022	9(1): 19-30
213	E	Not relevant	ZZH and THM.; May 1, 2024	Wu RF, Li MH, Yao ZK, Liu WT, Si JN, Huang H	Reinforcement Learning Impedance Control of a Robotic Prosthesis to Coordinate With Human Intact Knee Motion	Ieee Robotics and Automation Letters	2022	7(3): 7014-20
214	I	Meets inclusion criteria	ZZH and THM.; May 1, 2024	Wu L, Yang F, Wu Y, Cui J, Shi H, Bin S	A deep learning framework for diagnosing periprosthetic joint infections using X-ray images: a discovery and validation study	The Journal of arthroplasty	2022	doi: 10
215	E	Not relevant	ZZH and THM.; May 1, 2024	Williams BT, Hogan C, Damioli L	Two-Stage Revision Total Knee Arthroplasty for Chronic Histoplasma Capsulatum Prosthetic Joint Infection: A Case Report	JBJS Case Connector	2022	12(3)
216	E	Not relevant	ZZH and THM.; May 1, 2024	Wang Z, Xu Y, Tu Y	Entry point of an intramedullary rod in knee arthroplasty: determined using singular value decomposition method	Chinese Journal of Tissue Engineering Research	2022	26(18): 2828-33
217	E	Not relevant	ZZH and THM.; May 1, 2024	Wang YS, Cheng X, Jabban L, Sui XH, Zhang DG	Motion Intention Prediction and Joint Trajectories Generation Toward Lower Limb Prostheses Using EMG and IMU Signals	Ieee Sensors Journal	2022	22(11): 10719-29
218	E	Not relevant	ZZH and THM.; May 1, 2024	Wang Y, Li Y, Huang M, Lai Q, Huang J, Chen J	Feasibility of Constructing an Automatic Meniscus Injury Detection Model Based on Dual-Mode Magnetic Resonance Imaging (MRI) Radiomics of the Knee Joint	Computational and Mathematical Methods in Medicine	2022	/
219	E	Not relevant	ZZH and THM.; May 1, 2024	Wang C, Feng LJ, Zhao JT	Effect of computer navigation gap balance technology on lower limb recovery after total knee arthroplasty	Zhongguo gu shang = China journal of orthopaedics and traumatology	2022	35(1): 43-8
220	E	Not relevant	ZZH and THM.; May 1, 2024	Wall CJ, Vertullo CJ, Kondalsamy-Chennakesavan S, Lorimer MF, De Steiger RN	A Prospective, Longitudinal Study of the Influence of Obesity on Total Knee Arthroplasty Revision Rate Results from the Australian Orthopaedic Association National Joint Replacement Registry	Journal of Bone and Joint Surgery-American Volume	2022	104(15): 1386-92
221	E	Not relevant	ZZH and THM.; May 1, 2024	Wahed SB, Dunstan CR, Boughton PA, Ruys AJ, Faisal SN, Wahed TB, et al	Functional Ultra-High Molecular Weight Polyethylene Composites for Ligament Reconstructions and Their Targeted Applications in the Restoration of the Anterior Cruciate Ligament	Polymers	2022	14(11)
222	E	Not relevant	ZZH and THM.; May 1, 2024	Von Der Höh NH, Pieroh P, Heyde CE, Kluge T, Henkelmann J	Multidisciplinary approach with special consideration of FDGPET/ CT and -/MRT for the detection of inflammatory foci in patients with pyogenic spondylodiscitis - a systematic retrospective evaluation of 114 patients	European Spine Journal	2022	31(11): 3229
223	E	Not relevant	ZZH and THM.; May 1, 2024	Vogl F, Schutz P, Postolka B, List R, Taylor W	Personalised pose estimation from singleplane moving fluoroscope images using deep convolutional neural networks	PLoS ONE	2022	17(6 6)
224	E	Not relevant	ZZH and THM.; May 1, 2024	Vitiello R, Smimmo A, De Fazio A, Bocchi MB, Oliva MS, Perna A, et al	Megaprosthesis in articular fractures of the lower limbs in fragile patients: a proposal for the therapeutic algorithm	European Review for Medical and Pharmacological Sciences	2022	26: 84-91
225	E	Not relevant	ZZH and THM.; May 1, 2024	Vitiello R, Matrangolo MR, El Motassime A, Perna A, Cianni L, Maccauro G, et al	Three-Dimension-Printed Custom-Made Prosthetic Reconstructions in Bone Tumors: A Single Center Experience	Current Oncology	2022	29(7): 4566-77
226	E	Not relevant	ZZH and THM.; May 1, 2024	Vila A, Kremer G, Chuluyan JC, Querci M, Sanchez M, Sierra MD, et al	Recommendations for the diagnosis of prosthetic joint infections	Medicina-Buenos Aires	2022	82(2): 249-61
227	E	Not relevant	ZZH and THM.; May 1, 2024	Vignon-Clementel IE, Chapelle D, Barakat AI, Bel-Brunon A, Moireau P, Vibert E	Special Issue of the VPH2020 Conference: “Virtual Physiological Human: When Models, Methods and Experiments Meet the Clinic”	Annals of Biomedical Engineering	2022	50(5): 483-4
228	E	Not relevant	ZZH and THM.; May 1, 2024	Via GG, Brueggeman DA, Lyons JG, Ely IC, Froehle AW, Krishnamurthy AB	Funding has no effect on clinical outcomes of total joint arthroplasty emerging technologies: a systematic review of bibliometrics and conflicts of interest	Arthroplasty	2022	4(1)
229	E	Not relevant	ZZH and THM.; May 1, 2024	Vermue H, Winnock De Grave P, Ryckaert A, Luyckx T	Equal bony resection of distal and posterior femur will lead to flexion/extension gap inequality in robot-assisted cruciate-retaining TKA	Knee Surg Sports Traumatol Arthrosc	2022	30(8): 2617-23
230	E	Not relevant	ZZH and THM.; May 1, 2024	Vermue H, Luyckx T, Winnock De Grave P, Ryckaert A, Cools AS, Himpe N, et al	Robot-assisted total knee arthroplasty is associated with a learning curve for surgical time but not for component alignment, limb alignment and gap balancing	Knee Surg Sports Traumatol Arthrosc	2022	30(2): 593-602
231	E	Not relevant	ZZH and THM.; May 1, 2024	Vendittoli PA, Rivière C, Macdessi S	The rebirth of computer-assisted surgery Precise prosthetic implantation should be considered when targeting individualized alignment goals in total knee arthroplasty	Knee surgery, sports traumatology, arthroscopy : official journal of the ESSKA	2022	30(9): 2886-9
232	E	Not relevant	ZZH and THM.; May 1, 2024	Van Der Kooij H, Fricke SS, Van't Veld RC, Prieto AV, Keemink AQL, Schouten AC, et al	Identification of Hip and Knee Joint Impedance During the Swing Phase of Walking	Ieee Transactions on Neural Systems and Rehabilitation Engineering	2022	30: 1203-12
233	E	Not relevant	ZZH and THM.; May 1, 2024	Vaidya NV, Deshpande AN, Panjwani T, Patil R, Jaysingani T, Patil P	Robotic-assisted TKA leads to a better prosthesis alignment and a better joint line restoration as compared to conventional TKA: a prospective randomized controlled trial	Knee surgery, sports traumatology, arthroscopy	2022	30(2): 621‐6
234	E	Not relevant	ZZH and THM.; May 1, 2024	Twiggs J, Miles B, Parker D, Liu D, Shimmin A, Fritsch B, et al	Patient-reported impairment following TKA is reduced when a computationally simulated predicted ideal alignment is achieved	Knee Surgery Sports Traumatology Arthroscopy	2022	doi: 10
235	E	Not relevant	ZZH and THM.; May 1, 2024	Tuecking LR, Ettinger M, Windhagen H, Savov P	Market overview: Robotic-assisted arthroplasty Current robotic systems, learning curve and cost analysis	Orthopadie	2022	51(9): 727-38
236	E	Not relevant	ZZH and THM.; May 1, 2024	Tsvetkov VO, Ivkov AV, Mikaelyan LS, Kolovanova OV	A promising contribution to negative pressure wound therapy in treatment of prosthetic joint infection Discussion based on case report	Annals of Medicine and Surgery	2022	/
237	E	Not relevant	ZZH and THM.; May 1, 2024	Tsukada S, Ogawa H, Kurosaka K, Saito M, Nishino M, Hirasawa N	Augmented reality-aided unicompartmental knee arthroplasty	Journal of Experimental Orthopaedics	2022	9(1)
238	E	Not relevant	ZZH and THM.; May 1, 2024	Trieu J, Schilling CG, Spelman T, Dowsey MM, Choong PF	No Difference in Quality-Of-Life Outcomes in the First 7 Years Following Primary Total Knee Arthroplasty Performed Using Computer Navigation Versus Conventional Referencing: A Propensity Score-Matched Analysis	Journal of Arthroplasty	2022	37(9): 1783-92
239	E	Not relevant	ZZH and THM.; May 1, 2024	Trabold B, Maderbacher G	Perioperative management of ortho-geriatric knee or hip arthroplasty patients	Orthopade	2022	51(2): 91-7
240	I	Meets inclusion criteria	ZZH and THM.; May 1, 2024	Tiwari A, Yadav AK, Bagaria V	Application of deep learning algorithm in automated identification of knee arthroplasty implants from plain radiographs using transfer learning models: Are algorithms better than humans?	Journal of Orthopaedics	2022	32: 139-45
241	E	Not relevant	ZZH and THM.; May 1, 2024	Tillander JAN, Rilby K, Malchau KS, Skovbjerg S, Lindberg E, Rolfson O, et al	Treatment of periprosthetic joint infections guided by minimum biofilm eradication concentration (MBEC) in addition to minimum inhibitory concentration (MIC): protocol for a prospective randomised clinical trial	Bmj Open	2022	12(9)
242	E	Not relevant	ZZH and THM.; May 1, 2024	Tian J, Song X, Wang Y, Cheng M, Lu S, Xu W, et al	Regulatory perspectives of combination products	Bioactive Materials	2022	10: 492-503
243	E	Not relevant	ZZH and THM.; May 1, 2024	Tian H	Robotic assisted artificial hip and knee arthroplasty is an inevitable trend in the future	Zhonghua yi xue za zhi	2022	102(1): 4-8
244	E	Overview article	ZZH and THM.; May 1, 2024	Thomas TL, Goh GS, Nguyen MK, Lonner JH	Pin-Related Complications in Computer Navigated and Robotic-Assisted Knee Arthroplasty: A Systematic Review	Journal of Arthroplasty	2022	37(11): 2291-307
245	E	Not relevant	ZZH and THM.; May 1, 2024	Thajudeen MZM, Merican AM, Hashim MS, Nordin A	Specificity of estimating femoral anteversion using linea aspera version for total hip arthroplasty A three-dimensional computed tomography study	Medicine	2022	101(45)
246	E	Not relevant	ZZH and THM.; May 1, 2024	Tao X, Yang Q	Use of minimally invasive cerclage wiring for displaced major fragments of femoral shaft fractures after intramedullary nailing promotes bone union and a functional outcome	Journal of orthopaedic surgery and research	2022	17(1): 533
247	E	Not relevant	ZZH and THM.; May 1, 2024	Tang SX, Zheng LW, Luo YH, Wu R, Tian QY, Wang L	Validation of an MRI Technique for the 6-DOF Knee Kinematics Measurement	Frontiers in Bioengineering and Biotechnology	2022	10
248	E	Not relevant	ZZH and THM.; May 1, 2024	Tandogan RN, Kort NP, Ercin E, Van Rooij F, Nover L, Saffarini M, et al	Computer-assisted surgery and patient-specific instrumentation improve the accuracy of tibial baseplate rotation in total knee arthroplasty compared to conventional instrumentation: a systematic review and meta-analysis	Knee surgery, sports traumatology, arthroscopy : official journal of the ESSKA	2022	30(8): 2654-65
249	E	Not relevant	ZZH and THM.; May 1, 2024	Takahashi T, Sugimoto K, Ae R, Saito T, Kimura Y, Kubo T, et al	Can tibia-first total knee arthroplasty using computer-assisted system improve anterior and posterior knee stability?	Technology and Health Care	2022	30(5): 1147-54
250	E	Not relevant	ZZH and THM.; May 1, 2024	Tabashum T, Xiao T, Jayaraman C, Mummidisetty CK, Jayaraman A, Albert MV	Autoencoder Composite Scoring to Evaluate Prosthetic Performance in Individuals with Lower Limb Amputation	Bioengineering-Basel	2022	9(10)
251	E	Not relevant	ZZH and THM.; May 1, 2024	Suda Y, Hiranaka T, Kamenaga T, Okimura K, Koide M, Fujishiro T, et al	Approximately 80% of Japanese osteoarthritic patients fall out of the safety range in restricted kinematically-aligned total knee arthroplasty in an analysis of preoperative long-leg radiograms	Knee	2022	35: 54-60
252	E	Not relevant	ZZH and THM.; May 1, 2024	Strahl A, Graichen H, Haas H, Hube R, Perka C, Rolvien T, et al	Evaluation of the patient-accompanying app "alley ortho companion" for patients with osteoarthritis of the knee and hip: study protocol for a randomized controlled multi-center trial	Trials	2022	23(1): 716
253	E	Not relevant	ZZH and THM.; May 1, 2024	Stotter C, Reiter E, Schretter W, Reuter P, Nehrer S, Klestil T	Influence of the femoral entry point for intramedullary alignment in total knee arthroplasty: A computer-aided design approach	Joint diseases and related surgery	2022	33(2): 294-302
254	E	Not relevant	ZZH and THM.; May 1, 2024	Simcox T, Singh V, Oakley CT, Barzideh OS, Schwarzkopf R, Rozell JC	A comparison of utilization and short-term complications of technology-assisted versus conventional total knee arthroplasty	Knee Surgery & Related Research	2022	34(1)
255	E	Not relevant	ZZH and THM.; May 1, 2024	Shushtari M, Dinovitzer H, Weng JC, Arami A	Ultra-Robust Real-Time Estimation of Gait Phase	Ieee Transactions on Neural Systems and Rehabilitation Engineering	2022	30: 2793-801
256	E	Not relevant	ZZH and THM.; May 1, 2024	Shu LM, Yamamoto K, Yoshizaki R, Yao J, Sato T, Sugita N	Multiscale finite element musculoskeletal model for intact knee dynamics	Computers in Biology and Medicine	2022	141
257	E	Not relevant	ZZH and THM.; May 1, 2024	Shin C, Crovetti C, Huo E, Lionberger D	Unsatisfactory accuracy of recent robotic assisting system ROSA for total knee arthroplasty	Journal of Experimental Orthopaedics	2022	9(1)
258	E	Not relevant	ZZH and THM.; May 1, 2024	Shatrov J, Colas A, Fournier G, Batailler C, Servien E, Lustig S	Can Patella Instability After Total Knee Arthroplasty be Treated With Medial Patellofemoral Ligament Reconstruction?	Arthroplasty Today	2022	16: 130-9
259	E	Not relevant	ZZH and THM.; May 1, 2024	Sharma A, Rombokas E	Improving IMU-Based Prediction of Lower Limb Kinematics in Natural Environments Using Egocentric Optical Flow	IEEE Transactions on Neural Systems and Rehabilitation Engineering	2022	30: 699-708
260	I	Meets inclusion criteria	ZZH and THM.; May 1, 2024	Schwarz GM, Simon S, Mitterer JA, Frank BJH, Aichmair A, Dominkus M, et al	Artificial intelligence enables reliable and standardized measurements of implant alignment in long leg radiographs with total knee arthroplasties	Knee surgery, sports traumatology, arthroscopy : official journal of the ESSKA	2022	30(8): 2538-47
261	E	Conference Abstrac	ZZH and THM.; May 1, 2024	Schwarz GM, Simon S, Frank B, Aichmair A, Dominkus M, Hofstaetter J, et al	Automated analysis of implant alignment following total knee arthroplasty in long leg radiographs	Insights into Imaging	2022	14: 203
262	E	Not relevant	ZZH and THM.; May 1, 2024	Schulte RV, Zondag M, Buurke JH, Prinsen EC	Multi-Day EMG-Based Knee Joint Torque Estimation Using Hybrid Neuromusculoskeletal Modelling and Convolutional Neural Networks	Frontiers in Robotics and Ai	2022	9
263	E	Not relevant	ZZH and THM.; May 1, 2024	Sancho I, Otermin-Maya I, Gutiérrez-Dubois J, Aláez I, Hidalgo-Ovejero Á, Librero J, et al	Accuracy of a Novel Preoperative Failure Risk Model for Debridement Antibiotics and Implant Retention (DAIR) in Acute Prosthetic Joint Infection	Diagnostics	2022	12(9)
264	E	Not relevant	ZZH and THM.; May 1, 2024	Sahoo S, Panda SK, Pratihar DK, Mukhopadhyay S	Locomotion Modes and Environmental Features Recognition Using Laser Distance Sensors	Ieee Sensors Journal	2022	22(5): 4625-33
265	E	Not relevant	ZZH and THM.; May 1, 2024	Sabzevari MHM, Anbarian M, Safari MR, Tabatabai SF, Razi MJ	Biomechanical Analysis of the Effect of Solid Ankle Cushion Heel And Dynamic Feet During Running of Individuals With Unilateral Transtibial Amputations	Archives of Rehabilitation	2022	23(1)
266	E	Not relevant	ZZH and THM.; May 1, 2024	Runciman P, Cockcroft J, Derman W	A novel pivot ankle/foot prosthesis reduces sound side loading and risk for osteoarthritis: a pragmatic randomized controlled trial	Prosthetics and orthotics international	2022	46(3): 258‐66
267	E	Overview article	ZZH and THM.; May 1, 2024	Rossi SMP, Mancino F, Sangaletti R, Perticarini L, Lucenti L, Benazzo F	Augmented Reality in Orthopedic Surgery and Its Application in Total Joint Arthroplasty: A Systematic Review	Applied Sciences-Basel	2022	12(10)
268	E	Not involving X-rays and Inclusion of Normal Patients	ZZH and THM.; May 1, 2024	Roschke E, Kluge T, Stallkamp F, Roth A, Zajonz D, Hoffmann KT, et al	Use of PET-CT in diagnostic workup of periprosthetic infection of hip and knee joints: significance in detecting additional infectious focus	International Orthopaedics	2022	46(3): 523-9
269	E	Overview article	ZZH and THM.; May 1, 2024	Rodriguez-Merchan C	The current role of the virtual elements of artificial intelligence in total knee arthroplasty	Efort Open Reviews	2022	7(7): 491-7
270	E	Overview article	ZZH and THM.; May 1, 2024	Ren M, Yi PH	Artificial intelligence in orthopedic implant model classification: a systematic review	Skeletal Radiology	2022	51(2): 407-16
271	E	Not relevant	ZZH and THM.; May 1, 2024	Redin DM, Caroux J, Rohan PY, Pillet H, Cermolacce A, Trnka J, et al	A wear model to predict damage of reconstructed ACL	Journal of the Mechanical Behavior of Biomedical Materials	2022	136
272	E	Not relevant	ZZH and THM.; May 1, 2024	Rai V, Sharma A, Boe D, Preechayasomboon P, Rombokas E	Continuous and Unified Modeling of Joint Kinematics for Multiple Activities	Ieee Access	2022	10: 47509-23
273	E	Not relevant	ZZH and THM.; May 1, 2024	Qi Z, Song QZ, Liu YL, Guo CY	FSM-HSVM-Based Locomotion Mode Recognition for Exoskeleton Robot	Applied Sciences-Basel	2022	12(11)
274	E	Not relevant	ZZH and THM.; May 1, 2024	Putame G, Terzini M, Rivera F, Kebbach M, Bader R, Bignardi C	Kinematics and kinetics comparison of ultra-congruent versus medial-pivot designs for total knee arthroplasty by multibody analysis	Scientific Reports	2022	12(1)
275	E	Not relevant	ZZH and THM.; May 1, 2024	Puliti M, Tessari F, Galluzzi R, Traverso S, Tonoli A, De Michieli L, et al	A Hybrid Swing-Assistive Electro-Hydrostatic Bionic Knee Design;[C]	the 9th IEEE RAS/EMBS International Conference for Biomedical Robotics and Biomechatronics (BioRob), Seoul Natl Univ, Seoul, SOUTH KOREA	2022	/
276	E	Not relevant	ZZH and THM.; May 1, 2024	Proebsting E, Bellmann M, Ernst M, Funk P, Schmalz T	Validation of prosthetic knee joint parameters	Gait and Posture	2022	97: S185-S6
277	E	Not relevant	ZZH and THM.; May 1, 2024	Preobrazhensky PM, Bozhkova SA, Kazemirsky AV	Comorbidity Index as a Risk Factor of Knee PJI Recurrence After Spacer Implantation	Travmatologiya I Ortopediya Rossii	2022	28(1): 7-18
278	E	Not relevant	ZZH and THM.; May 1, 2024	Prasad KN, Syed I, Subbu SK	Laser dimple texturing - applications, process, challenges, and recent developments: a review	Australian Journal of Mechanical Engineering	2022	20(2): 316-31
279	E	Not relevant	ZZH and THM.; May 1, 2024	Prasad B, Shaikh S, Saini R, Wang Q, Zadoo S, Sadaphal V, et al	Quantifying the relationship between biofilm reduction and thermal tissue damage on metal implants exposed to alternating magnetic fields	International Journal of Hyperthermia	2022	39(1): 713-24
280	E	Not relevant	ZZH and THM.; May 1, 2024	Prado IP, Kim BI, Schwartz A, Wixted CM, Polascik B, Hendershot E, et al	Enterobacter: An Early-Onset Pathogen of Prosthetic Hip and Knee Infections with Poor Prognoses	Open Forum Infectious Diseases	2022	9: S408
281	E	Not relevant	ZZH and THM.; May 1, 2024	Polisetty TS, Jain S, Pang M, Karnuta JM, Vigdorchik JM, Nawabi DH, et al	Concerns surrounding application of artificial intelligence in hip and knee arthroplasty a review of literature and recommendations for meaningful adoption	Bone & Joint Journal	2022	104B(12): 1292-303
282	E	Not relevant	ZZH and THM.; May 1, 2024	Pavanello L, Sciume F, Egoue Mangoue R, Locantore L, Cucca M, Ravelli I, et al	The added value of mar reconstruction to bone spet-ct in the evaluation of patients with arthroplasty	European Journal of Nuclear Medicine and Molecular Imaging	2022	49: S590-S1
283	E	Not relevant	ZZH and THM.; May 1, 2024	Parry JA, Neufeld E	Knee Disarticulation Versus Transfemoral Amputation: The Prosthetist's Perspective	Journal of Orthopaedic Trauma	2022	36(9): E358-E61
284	E	Not relevant	ZZH and THM.; May 1, 2024	Papalini C, Pucci G, Cenci G, Mencacci A, Francisci D, Caraffa A, et al	Prosthetic joint infection diagnosis applying the three-level European Bone and Joint Infection Society (EBJIS) approach	European Journal of Clinical Microbiology and Infectious Diseases	2022	41(5): 771-8
285	E	Not relevant	ZZH and THM.; May 1, 2024	Papadopoulos G, Griffin S, Rathi H, Gupta A, Sharma B, Van Bavel D	Cost-effectiveness analysis of arthroscopic injection of a bioadhesive hydrogel implant in conjunction with microfracture for the treatment of focal chondral defects of the knee–an Australian perspective	Journal of Medical Economics	2022	25(1): 712-21
286	E	Not relevant	ZZH and THM.; May 1, 2024	Papadopoulos G, Griffin S, Rathi H, Gupta A, Sharma B	EE338 Cost-Effectiveness Analysis of Arthroscopic Injection of a Bioadhesive Hydrogel Implant in Conjunction with Microfracture for the Treatment of Focal Chondral Defects of the Knee: An Australian Perspective	Value in Health	2022	25(7): S400
287	E	Not relevant	ZZH and THM.; May 1, 2024	Otag I, Cimen K, Torun Y, Pazarci O, Akkoyun S, Otag A, et al	MODELING OF PATELLA HEIGHT WITH DISTAL FEMUR AND PROXIMAL TIBIA REFERENCE POINTS WITH ARTIFICIAL NEURAL NETWORK	Journal of Mechanics in Medicine and Biology	2022	22(02)
288	E	Not relevant	ZZH and THM.; May 1, 2024	Orsi AD, Wakelin EA, Plaskos C, Petterwood J, Coffey S	Restricted kinematic alignment achieves similar relative lateral laxity and greater joint line obliquity compared to gap balancing TKA	Knee surgery, sports traumatology, arthroscopy : official journal of the ESSKA	2022	30(9): 2922-30
289	E	Not relevant	ZZH and THM.; May 1, 2024	Orsi AD, Wakelin EA, Plaskos C, Gupta S, Sullivan JA	Predictive Gap-balancing Reduces the Extent of Soft-tissue Adjustment Required After Bony Resection in Robot-assisted Total Knee Arthroplasty—A Comparison With Simulated Measured Resection	Arthroplasty Today	2022	16: 1-8
290	E	Not relevant	ZZH and THM.; May 1, 2024	Ogonda L, Cassidy RS, Beverland DE	A conservative approach to dislocation following total hip arthroplasty: a review of 8606 hips	HIP International	2022	32(3): 291-7
291	E	Not relevant	ZZH and THM.; May 1, 2024	Nisar S, Ahmad K, Palan J, Pandit H, Van Duren B	Medial stabilised total knee arthroplasty achieves comparable clinical outcomes when compared to other TKA designs: a systematic review and meta-analysis of the current literature	Knee surgery, sports traumatology, arthroscopy : official journal of the ESSKA	2022	30(2): 638-51
292	E	Not relevant	ZZH and THM.; May 1, 2024	Niesen AE, Garverick AL, Howell SM, Hull ML	Error in maximum total point motion of a tibial baseplate is lower with a reverse-engineered model versus a CAD model using model-based radiostereometric analysis	Journal of Biomechanics	2022	143
293	E	Overview article	ZZH and THM.; May 1, 2024	Nich C, Behr J, Crenn V, Normand N, Mouchere H, D'assignies G	Applications of artificial intelligence and machine learning for the hip and knee surgeon: current state and implications for the future	International Orthopaedics	2022	46(5): 937-44
294	E	Not relevant	ZZH and THM.; May 1, 2024	Istanbul, Beşiktaş, Turkey	The Effect of Vagus Nerve Stimulation on Temporomandibular Joint Dysfunction	https://clinicaltrialsgov/show/NCT05500716	2022	doi: PMID: CN-02471205
295	E	Not relevant	ZZH and THM.; May 1, 2024	Percin A	Study Comparing Two Methods of Treatment of Chondral and Osteochondral Defects of the Knee	https://clinicaltrialsgov/show/NCT05651997	2022	doi: PMID: CN-02505915
296	E	Not relevant	ZZH and THM.; May 1, 2024	Toronto	Novel Dynamic Foot Abduction Bar for Treatment of Clubfoot	https://clinicaltrialsgov/show/NCT05293743	2022	doi: PMID: CN-02391631
297	E	Not relevant	ZZH and THM.; May 1, 2024	Agarwal NH	Clinical and Radiological Results in Robotic Assisted Knee Prosthetic Surgery With ROSA® Knee System	https://clinicaltrialsgov/show/NCT05365022	2022	doi: PMID: CN-02395754
298	E	Not relevant	ZZH and THM.; May 1, 2024	Mayer ED,	Conventional Instrumentation, Computer Navigation, and Robotic Assistance Techniques in TKA	https://clinicaltrialsgov/show/NCT05629715	2022	doi: PMID: CN-02503977
299	E	Not relevant	ZZH and THM.; May 1, 2024	Iacono V,Farinelli L	Does Augmented Reality Navigation of Total Knee Replacement Allow a Better Alignment of the Lower Limb	https://clinicaltrialsgov/show/NCT05233930	2022	doi: PMID: CN-02367611
300	E	Not relevant	ZZH and THM.; May 1, 2024	Bologna, Romagna E	Efficacy of Robot-assisted Technique vs Conventional Technique in Preventing Early Micromobilisation After UKA	https://clinicaltrialsgov/show/NCT05204797	2022	doi: PMID: CN-02367141
301	E	Not relevant	ZZH and THM.; May 1, 2024	Sheridan GA, Abdelmalek MH	Navigated Versus Convention Total Knee Arthroplasty	https://clinicaltrialsgov/show/NCT05325060	2022	doi: PMID: CN-02388292
302	E	Not relevant	ZZH and THM.; May 1, 2024	Wang FJ,Zhang J	Effects of Preoperative Education, and Follow-up Sessions of Patients With Total Hip and Knee Arthroplasty (ESIPPES)	https://clinicaltrialsgov/show/NCT05452161	2022	doi: PMID: CN-02423724
303	E	Not relevant	ZZH and THM.; May 1, 2024	Narkbunnam R, Pornrattanamaneewong C, Ruangsomboon P, Chareancholvanich K	Alignment accuracy and functional outcomes between hand-held navigation and conventional instruments in TKA: a randomized controlled trial	BMC musculoskeletal disorders	2022	23(1): 1017
304	E	Not relevant	ZZH and THM.; May 1, 2024	Murtaza A, Qadir MU, Khan MA, Ul Haq I, Shah K, Akhtar N	Lyapunov-Redesign and Sliding Mode Controller for Microprocessor Based Transfemoral Prosthesis	Intelligent Automation and Soft Computing	2022	31(3): 1887-99
305	E	Not relevant	ZZH and THM.; May 1, 2024	Murray R, Mendez J, Gabert L, Fey NP, Liu H, Lenzi T	Ambulation Mode Classification of Individuals with Transfemoral Amputation through A-Mode Sonomyography and Convolutional Neural Networks	Sensors (Basel)	2022	22(23)
306	E	Not relevant	ZZH and THM.; May 1, 2024	Murphy MP, Boubekri AM, Myall JJ, Ralles SJ, Brown NM	Demographic Data Reliably Predicts Total Hip Arthroplasty Component Size	Journal of Arthroplasty	2022	37(8): S890-S4
307	E	Not relevant	ZZH and THM.; May 1, 2024	Murphy M, Killen C, Burnham R, Sarvari F, Wu K, Brown N	Artificial intelligence accurately identifies total hip arthroplasty implants: a tool for revision surgery	Hip International	2022	32(6): 766-70
308	E	Not relevant	ZZH and THM.; May 1, 2024	Mullaji A	Registration of Proximal Tibial Centre May Need to be Selectively Lateralized to Avoid Coronal Malalignment in Digitally-Assisted Knee Arthroplasty	Indian Journal of Orthopaedics	2022	56(5): 902-7
309	E	Not relevant	ZZH and THM.; May 1, 2024	Muccioli GMM, Rinaldi VG, Zappia M, Lullini G, Bignozzi S, Zaffagnini S, et al	Minimally invasive anatomic reconstruction of the anterolateral ligament with ipsilateral gracilis tendon: a kinematic in-vitro study	Journal of Experimental Orthopaedics	2022	9(1)
310	E	Not relevant	ZZH and THM.; May 1, 2024	Moser LB, Koch M, Hess S, Prabhakar P, Rasch H, Amsler F, et al	Stress Radiographs in the Posterior Drawer Position at 90° Flexion Should Be Used for the Evaluation of the PCL in CR TKA with Flexion Instability	Journal of Clinical Medicine	2022	11(4)
311	E	Not relevant	ZZH and THM.; May 1, 2024	Morco SR, Williams DL, Jensen BD, Bowden AE	Structural biofilm resistance of carbon-infiltrated carbon nanotube coatings	Journal of Orthopaedic Research	2022	40(8): 1953-60
312	E	Not relevant	ZZH and THM.; May 1, 2024	Mondanelli N, Troiano E, Facchini A, Ghezzi R, Di Meglio M, Nuvoli N, et al	Treatment Algorithm of Periprosthetic Femoral Fracturens	Geriatric Orthopaedic Surgery and Rehabilitation	2022	13
313	E	Not relevant	ZZH and THM.; May 1, 2024	Mohanty RK, Mohanty RC, Sabut SK	Finite element analysis and experimental validation of polycentric prosthetic knee; 2022 [C]	the 4th International Conference on Advances in Mechanical Engineering and Nanotechnology (ICAMEN), Electr Network	2022	/
314	E	Overview article	ZZH and THM.; May 1, 2024	Mian HM, Lyons JG, Perrin J, Froehle AW, Krishnamurthy AB	A review of current practices in periprosthetic joint infection debridement and revision arthroplasty	Arthroplasty	2022	4(1)
315	E	Not relevant	ZZH and THM.; May 1, 2024	Meng M, Wang J, Sun T, Zhang W, Zhang J, Shu L, et al	Clinical applications and prospects of 3D printing guide templates in orthopaedics	Journal of Orthopaedic Translation	2022	34: 22-41
316	E	Not relevant	ZZH and THM.; May 1, 2024	Mell SP, Wimmer MA, Jacobs JJ, Lundberg HJ	Optimal surgical component alignment minimizes TKR wear-An in silico study with nine alignment parameters	Journal of the Mechanical Behavior of Biomedical Materials	2022	125
317	E	Overview article	ZZH and THM.; May 1, 2024	Mei FY, Li JJ, Zhang LY, Gao JX, Li H, Zhou DG, et al	Posterior-Stabilized Versus Cruciate-Retaining Prostheses for Total Knee Arthroplasty: An Overview of Systematic Reviews and Risk of Bias Considerations	Indian Journal of Orthopaedics	2022	56(11): 1858-70
318	E	Overview article	ZZH and THM.; May 1, 2024	Mei F, Li J, Zhang L, Gao J, Li H, Zhou D, et al	Posterior-Stabilized Versus Cruciate-Retaining Prostheses for Total Knee Arthroplasty: An Overview of Systematic Reviews and Risk of Bias Considerations	Indian J Orthop	2022	56(11): 1858-70
319	E	Overview article	ZZH and THM.; May 1, 2024	Mcmellen CJ, Romeo NM	Interprosthetic Femur Fractures: A Review Article	JBJS Reviews	2022	10(9)
320	E	Not relevant	ZZH and THM.; May 1, 2024	Mcgeehan MA, Adamczyk PG, Nichols KM, Hahn ME	A simulation-based analysis of the effects of variable prosthesis stiffness on interface dynamics between the prosthetic socket and residual limb	Journal of Rehabilitation and Assistive Technologies Engineering	2022	9
321	E	Not relevant	ZZH and THM.; May 1, 2024	Mazumder A, Hekman EEG, Carloni R	An Adaptive Hybrid Control Architecture for an Active Transfemoral Prosthesis	Ieee Access	2022	10: 52008-19
322	E	Not relevant	ZZH and THM.; May 1, 2024	Martin JR, Auran RL, Duran MD, Comas AMD, Jacofsky DJ	Management of Pathologic Fractures around the Knee: Part 1-Distal Femur	Journal of Knee Surgery	2022	35(6): 607-18
323	E	Not relevant	ZZH and THM.; May 1, 2024	Marisami P, Venkatachalam R	Towards optimal toe-clearance in synthesizing polycentric prosthetic knee mechanism	Computer Methods in Biomechanics and Biomedical Engineering	2022	25(6): 656-67
324	E	Not relevant	ZZH and THM.; May 1, 2024	Maletis GB, Funahashi TT, Inacio MCS, Paxton LW	Optimizing anterior cruciate ligament reconstruction: Individualizing the decision-making process using data from the Kaiser Permanente ACLR Registry: 2018 OREF award paper	Journal of Orthopaedic Research	2022	40(1): 29-42
325	E	Not relevant	ZZH and THM.; May 1, 2024	Malakh HK, Al-Sharaa MB, Al-Shahwanii ZW, Al-Edanni M	Prospective Comparative Study of Fixing Displaced Transverse Patellar Fracture by Tension Band Wiring Versus Cannulated Screws with Wiring	Open access Macedonian journal of medical sciences	2022	10: 651‐7
326	E	Not relevant	ZZH and THM.; May 1, 2024	Major MJ, Hansen AH, Esposito ER	Focusing Research Efforts on the Unique Needs of Women Prosthesis Users	Journal of Prosthetics and Orthotics	2022	34(1): E37-E43
327	E	Not relevant	ZZH and THM.; May 1, 2024	Macleod AR, Mandalia VI, Mathews JA, Toms AD, Gill HS	Personalised 3D Printed high tibial osteotomy achieves a high level of accuracy: 'IDEAL' preclinical stage evaluation of a novel patient specific system	Medical Engineering & Physics	2022	108
328	E	Not relevant	ZZH and THM.; May 1, 2024	Macdessi SJ, Wernecke GC, Bastiras D, Hooper T, Heath E, Lorimer M, et al	Robotic-assisted surgery and kinematic alignment in total knee arthroplasty (RASKAL study): a protocol of a national registry-nested, multicentre, 2×2 factorial randomised trial assessing clinical, intraoperative, functional, radiographic and survivorship outcomes	BMJ Open	2022	12(6)
329	E	Not relevant	ZZH and THM.; May 1, 2024	Macaskill M, Blickenstaff B, Caughran A, Bullock M	Revision Total Knee Arthroplasty Using Robotic Arm Technology	Arthroplasty Today	2022	13: 35-42
330	E	Not relevant	ZZH and THM.; May 1, 2024	Ma X, Xu J, Fang HB, Lv Y, Zhang XX	Adaptive Neural Control for Gait Coordination of a Lower Limb Prosthesis	International Journal of Mechanical Sciences	2022	215
331	E	Not relevant	ZZH and THM.; May 1, 2024	Ma T, Wang YX, Chen XX, Chen CH, Hou ZM, Yu HY, et al	A Piecewise Monotonic Smooth Phase Variable for Speed-Adaptation Control of Powered Knee-Ankle Prostheses	Ieee Robotics and Automation Letters	2022	7(3): 8526-33
332	E	Not relevant	ZZH and THM.; May 1, 2024	Lv Y, Xu J, Fang H, Zhang X, Wang Q	Data-Mined Continuous Hip-Knee Coordination Mapping With Motion Lag for Lower-Limb Prosthesis Control	IEEE Transactions on Neural Systems and Rehabilitation Engineering	2022	30: 1557-66
333	E	Not relevant	ZZH and THM.; May 1, 2024	Lustig S	More Science and Less Passion Around Robotic Surgery: commentary on an article by Andreas Fontalis, MD, MSc, MRCS, et al: "Inflammatory Response in Robotic-Arm-Assisted Versus Conventional Jig-Based TKA and the Correlation with Early Functional Outcomes Results of a Prospective Randomized Controlled Trial"	Journal of bone and joint surgery American volume	2022	/
334	E	Not relevant	ZZH and THM.; May 1, 2024	Lohfeld S, Curtin W, Mchugh PE	Implant system for large osteochondral defects	Bone	2022	165
335	E	Not relevant	ZZH and THM.; May 1, 2024	Liu Y, Yao D, Zhai Z, Wang H, Chen J, Wu C, et al	Fusion of multimodality image and point cloud for spatial surface registration for knee arthroplasty	Int J Med Robot	2022	18(5): e2426
336	E	Not relevant	ZZH and THM.; May 1, 2024	Liu XY, Wei Q, Ma HX, An HL, Liu Y	Muscle Selection Using ICA Clustering and Phase Variable Method for Transfemoral Amputees Estimation of Lower Limb Joint Angles	Machines	2022	10(10)
337	E	Not relevant	ZZH and THM.; May 1, 2024	Liu XY, Ma HX, Wei Q, An HL, Liu Y, Ieee	Continuous Estimation of Lower Limb Prosthesis Based on GBDBN and BP Network; [C]	the 6th International Conference on Robotics and Automation Sciences (ICRAS), China Univ Geosciences, Sch Mech Engn & Elect Informat, Wuhan, PEOPLES R CHINA	2022	/
338	E	Not relevant	ZZH and THM.; May 1, 2024	Liu WT, Wu RF, Si JN, Huang H	A New Robotic Knee Impedance Control Parameter Optimization Method Facilitated by Inverse Reinforcement Learning	Ieee Robotics and Automation Letters	2022	7(4): 10882-9
339	E	Not relevant	ZZH and THM.; May 1, 2024	Liang W, Wu W, Chen W, Ren L, Wang K, Qian Z, et al	A bioinspired robotic knee with controlled joint surfaces and adjustable ligaments	Bioinspir Biomim	2022	17(6)
340	E	Not relevant	ZZH and THM.; May 1, 2024	Li ZB, Gao LF, Lu W, Wang DQ, Cao HB, Zhang G	Estimation of Knee Extension Force Using Mechanomyography Signals Based on GRA and ICS-SVR	Sensors	2022	22(12)
341	E	Not relevant	ZZH and THM.; May 1, 2024	Li Z, Gao L, Lu W, Wang D, Cao H, Zhang G	Estimation of Knee Extension Force Using Mechanomyography Signals Based on GRA and ICS-SVR	Sensors (Basel, Switzerland)	2022	22(12)
342	E	Not involving X-rays	ZZH and THM.; May 1, 2024	Li Y, Ma C	A multiscale computational framework for wear prediction in knee replacement implants	Mechanics of Materials	2022	175
343	E	Not relevant	ZZH and THM.; May 1, 2024	Li MH, Wen Y, Gao X, Si J, Huang H	Toward Expedited Impedance Tuning of a Robotic Prosthesis for Personalized Gait Assistance by Reinforcement Learning Control	Ieee Transactions on Robotics	2022	38(1): 407-20
344	E	Not relevant	ZZH and THM.; May 1, 2024	Li LR, Wang XM, Meng QL, Chen CL, Sun J, Yu HL	Intelligent Knee Prostheses: A Systematic Review of Control Strategies	Journal of Bionic Engineering	2022	19(5): 1242-60
345	E	Not relevant	ZZH and THM.; May 1, 2024	Li K, Zhang S, Qiu X, Huang H, Sheng H, Zhang Y, et al	Optimal surgical timing and approach for tibial plateau fracture	Technology and Health Care	2022	30(S1): S545-S51
346	E	Not relevant	ZZH and THM.; May 1, 2024	León-Muñoz VJ, López-López M, Santonja-Medina F	Patient-specific instrumentation makes sense in total knee arthroplasty	Expert Rev Med Devices	2022	19(6): 489-97
347	E	Not relevant	ZZH and THM.; May 1, 2024	Leenders AM, Kort NP, Koenraadt KLM, Van Geenen RCI, Most J, Kerens B, et al	Patient-specific instruments do not show advantage over conventional instruments in unicompartmental knee arthroplasty at 2 year follow-up: a prospective, two-centre, randomised, double-blind, controlled trial	Knee surgery, sports traumatology, arthroscopy	2022	30(3): 918‐27
348	E	Not relevant	ZZH and THM.; May 1, 2024	Lee SS, Seo MK, Kim IS, Moon YW	Comparison of Survival Rate and Outcomes Between Conventional and Navigation-Assisted Primary Total Knee Arthroplasty in Severe Varus Knees: A Minimum 10-Year Follow-Up	Journal of Arthroplasty	2022	37(11): 2164-70
349	E	Not relevant	ZZH and THM.; May 1, 2024	Lee SH, Cho YJ, Choi WK	Comparison of femoral sagittal axis between navigated total knee arthroplasty and conventional total knee arthroplasty in patients with knee osteoarthritis	Medicine	2022	101(33): e30085
350	E	Not relevant	ZZH and THM.; May 1, 2024	Lee IC, Liu M, Lewek MD, Hu X, Filer WG, Huang H	Toward Safe Wearer-Prosthesis Interaction: Evaluation of Gait Stability and Human Compensation Strategy Under Faults in Robotic Transfemoral Prostheses	IEEE Transactions on Neural Systems and Rehabilitation Engineering	2022	30: 2773-82
351	E	Not relevant	ZZH and THM.; May 1, 2024	Lee HK, Kim SM, Lim HS	Computational Wear Prediction of TKR with Flatback Deformity during Gait	Applied Sciences-Basel	2022	12(7)
352	E	Not relevant	ZZH and THM.; May 1, 2024	Lee E, Kim H, Park J, Yoon K, Lee J	Tissue Engineering, Embryonic, Organ and Other Tissue Specific Stem Cells: SCAFFOLD-FREE PELLET-TYPE AUTOLOGOUS CHONDROCYTE IMPLANTATION (CARTILIFE®) FOR FOR THE RESTORATION OF ARTICULAR CARTILAGE DEFECTS: a RANDOMIZED PHASE 2 CLINICAL TRIAL AND EXTENDED 5-YEAR CLINICAL FOLLOW-UP	Cytotherapy	2022	24(5): S156
353	E	Not relevant	ZZH and THM.; May 1, 2024	Lee CS, Lee MS, Byon SS, Kim SH, Lee BI, Lee BD	Computer-aided automatic measurement of leg length on full leg radiographs	Skeletal Radiology	2022	51(5): 1007-16
354	E	Not relevant	ZZH and THM.; May 1, 2024	Lebe M, Van Stralen RA, Buddhdev P	Guided Growth of the Proximal Femur for the Management of the 'Hip at Risk' in Children with Cerebral Palsy-A Systematic Review	Children-Basel	2022	9(5)
355	E	Not relevant	ZZH and THM.; May 1, 2024	Lazic I, Prodinger P, Stephan M, Haug AT, Pohlig F, Langer S, et al	Synovial calprotectin is a reliable biomarker for periprosthetic joint infections in acute-phase inflammation — a prospective cohort study	International Orthopaedics	2022	46(7): 1473-9
356	I	Meets inclusion criteria	ZZH and THM.; May 1, 2024	Lau LCM, Chui ECS, Man GCW, Xin Y, Ho KKW, Mak KKK, et al	A novel image-based machine learning model with superior accuracy and predictability for knee arthroplasty loosening detection and clinical decision making	Journal of Orthopaedic Translation	2022	36: 177-83
357	E	Not relevant	ZZH and THM.; May 1, 2024	Larrainzar-Garijo R, Molanes-Lopez EM, Murillo-Vizuete D, Garcia-Bogalo R, Escobar-Anton D, Lopez-Rodriguez J, et al	Mechanical Alignment in Knee Replacement Homogenizes Postoperative Coronal Hip-Knee-Ankle Angle in Varus Knees: A Navigation-Based Study	Journal of Knee Surgery	2022	35(12): 1285-94
358	E	Not relevant	ZZH and THM.; May 1, 2024	Larrainzar-Garijo R, Molanes-Lopez EM, Canones-Martin M, Murillo-Vizuete D, Valencia-Santos N, Garcia-Bogalo R, et al	Computer-Assisted Surgery Enables Beginner Surgeons, Under Expert Guidance, to Achieve Long-Term Clinical Results not Inferior to Those of a Skilled Surgeon in Knee Arthroplasty	Indian Journal of Orthopaedics	2022	56(8): 1439-48
359	E	Not meeting the acceptance and discharge standards	ZZH and THM.; May 1, 2024	Lambrechts A, Wirix-Speetjens R, Maes F, Van Huffel S	Artificial Intelligence Based Patient-Specific Preoperative Planning Algorithm for Total Knee Arthroplasty	Frontiers in Robotics and Ai	2022	9
360	E	Not meeting the acceptance and discharge standards	ZZH and THM.; May 1, 2024	Kwon YM, Klemt C	Metal Articulations as a Source of Total Hip Arthroplasty Pain	Journal of Arthroplasty	2022	37(8): 1483-7
361	E	Not relevant	ZZH and THM.; May 1, 2024	Kuwabara A, Cinque M, Ray T, Sherman SL	Treatment Options for Patellofemoral Arthritis	Current Reviews in Musculoskeletal Medicine	2022	15(2): 90-106
362	E	Not involving X-rays	ZZH and THM.; May 1, 2024	Kunze KN, Polce EM, Patel A, Courtney PM, Sporer SM, Levine BR	Machine learning algorithms predict within one size of the final implant ultimately used in total knee arthroplasty with good-to-excellent accuracy	Knee surgery, sports traumatology, arthroscopy : official journal of the ESSKA	2022	30(8): 2565-72
363	E	Not relevant	ZZH and THM.; May 1, 2024	Kunze KN, Orr M, Krebs V, Bhandari M, Piuzzi NS	Potential benefits, unintended consequences, and future roles of artificial intelligence in orthopaedic surgery research : a call to emphasize data quality and indications	Bone Jt Open	2022	3(1): 93-7
364	E	Not relevant	ZZH and THM.; May 1, 2024	Kuhlmann A, Hagberg K, Kamrad I, Ramstrand N, Seidinger S, Berg H	The Kenevo microprocessor-controlled prosthetic knee compared with non-microprocessor-controlled knees in individuals older than 65 years in Sweden: A cost-effectiveness and budget-impact analysis	Prosthetics and Orthotics International	2022	46(5): 414-24
365	E	Not involving X-rays	ZZH and THM.; May 1, 2024	Kugler A, Kuwert T, Ritt P, Grings A	Influence of CT metal artifact reduction on SPECT/CT quantification of bone scintigraphy-Retrospective study for selected types of metal implants	Nuklearmedizin - NuclearMedicine	2022	61(6): 449-57
366	E	Not relevant	ZZH and THM.; May 1, 2024	Krenn VT, Liebisch M, Dufour M, Dieckmann R, Krenn V	Histopathological diagnostics of arthrofibrosis	Unfallchirurgie	2022	125(11): 862-7
367	E	Not relevant	ZZH and THM.; May 1, 2024	Korkmaz IH, Kaymaz I, Yildirim OS, Murat F, Kovaci H	Designing and in vitro testing of a novel patient-specific total knee prosthesis using the probabilistic approach	Biomedical Engineering-Biomedizinische Technik	2022	67(4): 295-305
368	E	Not relevant	ZZH and THM.; May 1, 2024	Kordon F, Maier A, Swartman B, Privalov M, El Barbari JS, Kunze H	Multi-Stage Platform for (Semi-)Automatic Planning in Reconstructive Orthopedic Surgery	Journal of Imaging	2022	8(4)
369	E	Not relevant	ZZH and THM.; May 1, 2024	Kono K, Inui H, Tomita T, Yamazaki T, Taketomi S, Yamagami R, et al	The higher patient-reported outcome measure group had smaller external rotation of the femur in bicruciate-stabilized total knee arthroplasty	Knee surgery, sports traumatology, arthroscopy : official journal of the ESSKA	2022	30(4): 1292-9
370	E	Not relevant	ZZH and THM.; May 1, 2024	Kono K, Dorthe EW, Tomita T, Tanaka S, Angibaud L, D'lima DD	Intraoperative knee kinematics measured by computer-assisted navigation and intraoperative ligament balance have the potential to predict postoperative knee kinematics	Journal of Orthopaedic Research	2022	40(7): 1538-46
371	E	Not relevant	ZZH and THM.; May 1, 2024	Kokko MA, Chapman RM, Roche MW, Van Citters DW	A gyroscope-based system for intraoperative measurement of tibia coronal plane alignment in total knee arthroplasty	Medicine in Novel Technology and Devices	2022	13
372	E	Not relevant	ZZH and THM.; May 1, 2024	Kohyama S, Yoshii Y, Okamoto Y, Nakajima T	Advances in Bone Joint Imaging-Metal Artifact Reduction	Diagnostics	2022	12(12)
373	E	Not relevant	ZZH and THM.; May 1, 2024	Kobayashi T, Hu M, Amma R, Hisano G, Murata H, Ichimura D, et al	Effects of walking speed on magnitude and symmetry of ground reaction forces in individuals with transfemoral prosthesis	Journal of Biomechanics	2022	130
374	E	Not relevant	ZZH and THM.; May 1, 2024	Klontzas ME, Vassalou EE, Kakkos GA, Spanakis K, Zibis A, Marias K, et al	Differentiation between subchondral insufficiency fractures and advanced osteoarthritis of the knee using transfer learning and an ensemble of convolutional neural networks	Injury	2022	53(6): 2035-40
375	E	Not meeting the acceptance and discharge standards	ZZH and THM.; May 1, 2024	Klemt C, Uzosike AC, Harvey MJ, Laurencin S, Habibi Y, Kwon YM	Neural network models accurately predict discharge disposition after revision total knee arthroplasty?	Knee surgery, sports traumatology, arthroscopy : official journal of the ESSKA	2022	30(8): 2591-9
376	I	Meets inclusion criteria	ZZH and THM.; May 1, 2024	Klemt C, Uzosike AC, Cohen-Levy WB, Harvey MJ, Subih MA, Kwon YM	The Ability of Deep Learning Models to Identify Total Hip and Knee Arthroplasty Implant Design From Plain Radiographs	The Journal of the American Academy of Orthopaedic Surgeons	2022	30(9): 409-15
377	E	Not meeting the acceptance and discharge standards	ZZH and THM.; May 1, 2024	Klemt C, Laurencin S, Alpaugh K, Tirumala V, Barghi A, Yeo I, et al	The Utility of Machine Learning Algorithms for the Prediction of Early Revision Surgery After Primary Total Hip Arthroplasty	Journal of the American Academy of Orthopaedic Surgeons	2022	30(11): 513-22
378	E	Not relevant	ZZH and THM.; May 1, 2024	Kiselev R, Kilchukov M, Murtazin V, Orlov K	High-Frequency Spinal Cord Stimulation in Treatment of Chronic Limb-Threatening Ischemia (CLTI) (HEAL-SCS): short-Term Results of a Randomized Trial	Stereotactic and functional neurosurgery	2022	100: 3
379	E	Not relevant	ZZH and THM.; May 1, 2024	King CA, Jordan M, Bradley AT, Wlodarski C, Tauchen A, Puri L	Transitioning a Practice to Robotic Total Knee Arthroplasty Is Correlated with Favorable Short-Term Clinical Outcomes-A Single Surgeon Experience	Journal of Knee Surgery	2022	35(01): 78-82
380	E	Not relevant	ZZH and THM.; May 1, 2024	Kim M, Hargrove LJ	Deep-Learning to Map a Benchmark Dataset of Non-Amputee Ambulation for Controlling an Open Source Bionic Leg	Ieee Robotics and Automation Letters	2022	7(4): 10597-604
381	E	Not relevant	ZZH and THM.; May 1, 2024	Kim BI, Schwartz A, Wixted CM, Prado IP, Polascik B, Hendershot EF, et al	Pseudomonas Prosthetic Joint Infections: Is there a role for monotherapy?	Open Forum Infectious Diseases	2022	9: S411-S2
382	E	Not meeting the acceptance and discharge standards	ZZH and THM.; May 1, 2024	Kim B, Lee DW, Lee S, Ko S, Jo C, Park J, et al	Automated Detection of Surgical Implants on Plain Knee Radiographs Using a Deep Learning Algorithm	Medicina (Kaunas, Lithuania)	2022	58(11)
383	E	Not relevant	ZZH and THM.; May 1, 2024	Kibria Z, Commuri S	Neuro-dynamic Control of an above Knee Prosthetic Leg; [C]	the 19th International Conference on Informatics in Control, Automation and Robotics (ICINCO), Lisbon, PORTUGAL	2022	/
384	E	Not relevant	ZZH and THM.; May 1, 2024	Khajuria A, Joshi D	EEG based cortical investigation for the limit of stability analysis in transfemoral amputees: A comparison with able-bodied individuals	Biocybernetics and Biomedical Engineering	2022	42(1): 362-74
385	E	Not relevant	ZZH and THM.; May 1, 2024	Kelly DJ, Wensing PM, Ieee	Optimizing Template Models to Quantifiably Assess Center of Mass Kinematic Reconstruction; [C]	the International Conference on Rehabilitation Robotics (ICORR), Rotterdam, NETHERLANDS	2022	/
386	E	Not relevant	ZZH and THM.; May 1, 2024	Kebbach M, Mick E, Kirschner S, Luetzner J, Bader R	Intraoperative analysis of patellofemoral joint morphology before and after total knee arthroplasty A feasibility study	Orthopadie	2022	51(7): 580-9
387	E	Overview article	ZZH and THM.; May 1, 2024	Karczewski D, Schnake KJ, Osterhoff G, Spiegl U, Scheyerer MJ, Ullrich B, et al	Postoperative Spinal Implant Infections (PSII)—A Systematic Review: What Do We Know So Far and What is Critical About It?	Global Spine Journal	2022	12(6): 1231-46
388	E	Overview article	ZZH and THM.; May 1, 2024	Javaid M, Haleem A, Singh RP, Rab S, Suman R, Kumar L	Utilization of Robotics for Healthcare: A Scoping Review	Journal of Industrial Integration and Management-Innovation and Entrepreneurship	2022	doi: 10
389	E	Not relevant	ZZH and THM.; May 1, 2024	Jagadeesh N, Kumar H, Sarparaju V, Shivalingappa V	Comparative Analysis of Radiological Evaluation and Early Functional Outcomes of Total Knee Arthroplasty Using an Accelerometer-Based Handheld Navigation System and Conventional Instrumentation: A Prospective Study	Cureus	2022	14(1): e21039
390	E	Not relevant	ZZH and THM.; May 1, 2024	Ichimura D, Amma R, Hisano G, Murata H, Hobara H	Spatiotemporal gait patterns in individuals with unilateral transfemoral amputation: A hierarchical cluster analysis	PLoS ONE	2022	17(12 December)
391	E	Not relevant	ZZH and THM.; May 1, 2024	Husen M, Custers RJH, Krych AJ, Saris DBF	Autologous chondrocyte implantation for treatment of articular cartilage defects in the knee and ankle of football (soccer) players	Journal of Cartilage and Joint Preservation	2022	2(2)
392	E	Cervical implants	ZZH and THM.; May 1, 2024	Huisman M, Lessmann N	Automatic Brand Identification of Orthopedic Implants from Radiographs: Ready for the Next Step?	Radiology: Artificial Intelligence	2022	4(2)
393	E	Not relevant	ZZH and THM.; May 1, 2024	Huang YS, Ma HX, He Q, Lang L, An HL	Robust and compliance control for robotic knee prosthesis using admittance model and sliding-mode controller	Transactions of the Institute of Measurement and Control	2022	44(14): 2729-43
394	E	Not relevant	ZZH and THM.; May 1, 2024	Hohlmann B, Asseln M, Xu J, Radermacher K	Investigation of morphotypes of the knee using cluster analysis	Knee	2022	35: 157-63
395	E	Not relevant	ZZH and THM.; May 1, 2024	Hernandez-Vaquero D, Noriega-Fernandez A, Roncero-Gonzalez S, Ruete-Gil GL, Fernandez-Carreira JM	Can the need for soft tissue release in total knee replacement be predicted pre-operatively? A study based on surgical navigation	International Orthopaedics	2022	46(4): 815-21
396	E	Not relevant	ZZH and THM.; May 1, 2024	Heitzmann D, Rist V, Block J, Alimusaj M, Wolf S	Markerless versus marker-based motion analysis in subjects with lower limb amputation: A case series	Gait and Posture	2022	97: S95-S6
397	E	Not relevant	ZZH and THM.; May 1, 2024	Heath EL, Ackerman I, Lorimer M, Rainbird S, O'donohue G, Brock A, et al	National Implementation of an Electronic Patient-Reported Outcome Measures Program for Joint Replacement Surgery: Pilot Study	Jmir Formative Research	2022	6(4)
398	E	Not relevant	ZZH and THM.; May 1, 2024	Hasan S, Kaptein BL, Marang-Van De Mheen PJ, Van Hamersveld KT, Nelissen R, Toksvig-Larsen S	Late stabilization after initial migration in patients undergoing cemented total knee arthroplasty: a 5-year followup of 2 randomized controlled trials using radiostereometric analysis	Acta orthopaedica	2022	93: 271‐6
399	E	Not relevant	ZZH and THM.; May 1, 2024	Harinandan VM, Shankar K, Chaudhary L	A Prospective Assessment of the Outcome in Terms of Radiology and Functions after Open Reduction and Internal Fixation of Distal Femur Fractures by Locking Compression Plate	International Journal of Pharmaceutical and Clinical Research	2022	14(9): 233-9
400	E	Not relevant	ZZH and THM.; May 1, 2024	Harding R, Dickinson N	Investigating SPECT-CT Quantification in bone scans with GE's SmartMAR CT Metal Artefact Reduction Algorithm	Nuclear Medicine Communications	2022	43(5): 586-7
401	E	Not relevant	ZZH and THM.; May 1, 2024	Hampton MJ, Blakey CM, Anderson AA, Tomouk WM, Buckley SC, Hamer AJ, et al	Minimum 5-Year Outcomes of a Multicenter, Prospective, Randomized Control Trial Assessing Clinical and Radiological Outcomes of Patient-Specific Instrumentation in Total Knee Arthroplasty	Journal of arthroplasty	2022	37(8): 1579‐85
402	E	Not relevant	ZZH and THM.; May 1, 2024	Guzelbulut C, Shimono S, Yonekura K, Suzuki K	Detection of gait variations by using artificial neural networks	Biomedical Engineering Letters	2022	12(4): 369-79
403	E	Overview article	ZZH and THM.; May 1, 2024	Gurung B, Liu P, Harris PDR, Sagi A, Field RE, Sochart DH, et al	Artificial intelligence for image analysis in total hip and total knee arthroplasty a scoping review	Bone and Joint Journal	2022	104 B(8): 929-37
404	E	Overview article	ZZH and THM.; May 1, 2024	Gurung B, Liu P, Harris P, Tucker K, Sochart D, Kader D, et al	A systematic review of the use of artificial intelligence for image analysis in total hiP and total knee arthroplasty	British Journal of Surgery	2022	109: iv28-iv9
405	E	Not relevant	ZZH and THM.; May 1, 2024	Gungor HR, Ok N	Use of a Spacer Block Tool for Assessment of Joint Line Position during Revision Total Knee Arthroplasty	Journal of knee surgery	2022	35(11): 1260‐7
406	E	Not relevant	ZZH and THM.; May 1, 2024	Goh GS, Haffar A, Tarabichi S, Courtney PM, Krueger CA, Lonner JH	Robotic-Assisted Versus Manual Unicompartmental Knee Arthroplasty: A Time-Driven Activity-Based Cost Analysis	J Arthroplasty	2022	37(6): 1023-8
407	E	Not relevant	ZZH and THM.; May 1, 2024	Ghidotti A, Landi D, Regazzoni D, Rizzi C	Evaluation of Clinical and Technical Parameters to Customize Total Knee Arthroplasty Implants	Journal of Computing and Information Science in Engineering	2022	22(6)
408	E	Not relevant	ZZH and THM.; May 1, 2024	Gazendam AM, Schneider P, Velez R, Ghert M, Investigators P	Tourniquet use in patients undergoing tumour resection and endoprosthetic reconstruction of the knee	Bone & Joint Journal	2022	104B(10): 1168-73
409	E	Overview article	ZZH and THM.; May 1, 2024	Gazendam A, Wood TJ, Tushinski D, Bali K	Diagnosing Periprosthetic Joint Infection: a Scoping Review	Current Reviews in Musculoskeletal Medicine	2022	15(3): 219-29
410	E	Not relevant	ZZH and THM.; May 1, 2024	Gao X, Si JN, Wen Y, Li MH, Huang H	Reinforcement Learning Control of Robotic Knee With Human-in-the-Loop by Flexible Policy Iteration	Ieee Transactions on Neural Networks and Learning Systems	2022	33(10): 5873-87
411	E	Not relevant	ZZH and THM.; May 1, 2024	Gabrielli AS, Wilson AE, Wawrose RA, Dombrowski M, O'malley MJ, Klatt BA	The presence of a draining sinus is associated with failure of re-implantation during two-stage exchange arthroplasty	Journal of Bone and Joint Infection	2022	7(2): 55-60
412	E	Not relevant	ZZH and THM.; May 1, 2024	Fylstra BL, Lee IC, Li M, Lewek MD, Huang H	Human-prosthesis cooperation: combining adaptive prosthesis control with visual feedback guided gait	Journal of NeuroEngineering and Rehabilitation	2022	19(1)
413	E	Not relevant	ZZH and THM.; May 1, 2024	Furukawa J, Okajima S, An Q, Nakamura Y, Morimoto J	Selective Assist Strategy by Using Lightweight Carbon Frame Exoskeleton Robot	Ieee Robotics and Automation Letters	2022	7(2): 3890-7
414	E	Not relevant	ZZH and THM.; May 1, 2024	Fuller SI, Cohen JS, Malyavko A, Agarwal AR, Stake S, Golladay GJ, et al	Knee arthroplasty utilization trends from 2010 to 2019	Knee	2022	39: 209-15
415	E	Not relevant	ZZH and THM.; May 1, 2024	Frossard L, Laux S, Geada M, Heym PP, Lechler K	Loading characteristics data applied on osseointegrated implant by transfemoral bone-anchored prostheses fitted with state-of-the-art components during daily activities	Data in Brief	2022	41
416	E	Not relevant	ZZH and THM.; May 1, 2024	Fougeron N, Rohan PY, Rose JL, Bonnet X, Pillet H	Finite element analysis of the stump-ischial containment socket interaction: a technical note	Medical Engineering & Physics	2022	105
417	E	Not relevant	ZZH and THM.; May 1, 2024	Fiumalbi T, Martini E, Papapicco V, Dell'agnello F, Mazzarini A, Baldoni A, et al	A Multimodal Sensory Apparatus for Robotic Prosthetic Feet Combining Optoelectronic Pressure Transducers and IMU	Sensors	2022	22(5)
418	E	Not relevant	ZZH and THM.; May 1, 2024	Farhan-Alanie OM, Altell T, O'donnell S, May P, Doonan J, Rowe P, et al	No advantage with navigated versus conventional mechanically aligned total knee arthroplasty-10 year results of a randomised controlled trial	Knee Surgery Sports Traumatology Arthroscopy	2022	doi: 10
419	E	Not relevant	ZZH and THM.; May 1, 2024	Fang X, Lei S, Luo Y, Zhou Y, Min L, Zhang W, et al	Research on three-dimensional printing technology based on three-dimensional multimodality imaging to assist the operation of malignant bone tumors of limbs	Zhongguo xiu fu chong jian wai ke za zhi = Zhongguo xiufu chongjian waike zazhi = Chinese journal of reparative and reconstructive surgery	2022	36(7): 804-10
420	E	Not relevant	ZZH and THM.; May 1, 2024	Euctr AT	Blinded study on efficacy, safety and tolerability of a single dose of rhBMP6 mixed with patient's own blood and synthetic ceramics in adult patients for the treatment of post-traumatic distal tibial non-union	https://trialsearchwhoint/Trial2aspx?TrialID=EUCTR2021-004034-11-AT	2022	doi: PMID: CN-02410437
421	E	Not relevant	ZZH and THM.; May 1, 2024	Etoundi AC, Dobner A, Agrawal S, Semasinghe CL, Georgilas I, Jafari A	A Robotic Test Rig for Performance Assessment of Prosthetic Joints	Frontiers in Robotics and Ai	2022	8
422	E	Not relevant	ZZH and THM.; May 1, 2024	Eskridge SL, Dougherty AL, Watrous JR, Mccabe CT, Cancio JM, Mazzone BN, et al	Prosthesis satisfaction and quality of life in US service members with combat-related major lower-limb amputation	Prosthetics and Orthotics International	2022	46(1): 68-74
423	I	Meets inclusion criteria	ZZH and THM.; May 1, 2024	Erne F, Grover P, Dreischarf M, Reumann MK, Saul D, Histing T, et al	Automated Artificial Intelligence-Based Assessment of Lower Limb Alignment Validated on Weight-Bearing Pre- and Postoperative Full-Leg Radiographs	Diagnostics	2022	12(11)
424	E	Not relevant	ZZH and THM.; May 1, 2024	Ekhtiari S, Gazendam A, Saidahmed A, Petruccelli D, Winemaker MJ, De Beer JD, et al	Risk factors for recurrence of periprosthetic joint infection following operative management: a cohort study with average 5-year follow-up	Annals of Joint	2022	doi: 10
425	E	Not relevant	ZZH and THM.; May 1, 2024	Ehmann YJ, Zuche L, Schmitt A, Berthold DP, Rupp MC, Muench LN, et al	Excellent clinical and radiological outcomes after both open flake refixation and autologous chondrocyte implantation following acute patella dislocation and concomitant flake fractures	Knee surgery, sports traumatology, arthroscopy : official journal of the ESSKA	2022	30(10): 3334-42
426	E	Not relevant	ZZH and THM.; May 1, 2024	Eerens W, Bollars P, Henckes ME, Schotanus M, Mievis J, Janssen D	Improved joint awareness two years after total knee arthroplasty with a handheld image-free robotic system	Acta orthopaedica Belgica	2022	88(1): 47‐52
427	E	Not relevant	ZZH and THM.; May 1, 2024	Ding GL, Plummer A, Georgilas I	Deep learning with an attention mechanism for continuous biomechanical motion estimation across varied activities	Frontiers in Bioengineering and Biotechnology	2022	10
428	E	Not relevant	ZZH and THM.; May 1, 2024	Ding G, Yang G, Zhang J, Huang H, Du J, Ren S, et al	Feasibility and accuracy of orthopaedic surgical robot system for intraoperative navigation to locate bone tunnel in anterior cruciate ligament reconstruction	International Journal of Medical Robotics and Computer Assisted Surgery	2022	18(2)
429	E	Not relevant	ZZH and THM.; May 1, 2024	Dillen A, Lathouwers E, Miladinovic A, Marusic U, Ghaffari F, Romain O, et al	A data-driven machine learning approach for brain-computer interfaces targeting lower limb neuroprosthetics	Frontiers in Human Neuroscience	2022	16
430	E	Not relevant	ZZH and THM.; May 1, 2024	Diesel CV, Guimaraes MR, Menegotto SM, Pereira AH, Pereira AA, Bertolucci LH, et al	Strategy to avoid vascular injuries in revision total hip arthroplasty with intrapelvic implants	Bone & Joint Open	2022	3(11): 859-66
431	E	Not relevant	ZZH and THM.; May 1, 2024	Deng XX, Wang ZM	Research on intelligent prosthetic knee system	Journal of Vibroengineering	2022	24(3): 567-76
432	E	Not relevant	ZZH and THM.; May 1, 2024	Demirel D, Palmer B, Sundberg G, Karaman B, Halic T, Kockara S, et al	Scoring metrics for assessing skills in arthroscopic rotator cuff repair: performance comparison study of novice and expert surgeons	International Journal of Computer Assisted Radiology and Surgery	2022	17(10): 1823-35
433	E	Not relevant	ZZH and THM.; May 1, 2024	De Lachica JCV, Reyes SSS, Urena JAP, Fragoso MAR	Decrease in acute periprosthetic joint infections incidence with vancomycin-loaded calcium sulfate beads in patients with non-modifiable risk factors A randomized clinical trial	Journal of ISAKOS : joint disorders & orthopaedic sports medicine	2022	7(6): 201‐5
434	E	Not relevant	ZZH and THM.; May 1, 2024	De Cesar Netto C, Kwon JY, Mansur NSB, Lalevée M, Schmidt E, Kim KC, et al	Syndesmotic Malreduction Assessment Using 3-Dimensional Distance Mapping: A Cadaveric WBCT Study	Foot and Ankle International	2022	43(1): 8S-9S
435	E	Not relevant	ZZH and THM.; May 1, 2024	Darmanto D, Novriansyah R, Ismail R, Jamari J, Anggoro PW, Bayuseno AP	Reconstruction of the artificial knee joint using a reverse engineering approach based on computer-aided design	Journal of Medical Engineering and Technology	2022	46(2): 136-47
436	E	Not involving X-rays	ZZH and THM.; May 1, 2024	Cuthbert AR, Giles LC, Glonek G, Ellett LMK, Pratt NL	A comparison of survival models for prediction of eight-year revision risk following total knee and hip arthroplasty	Bmc Medical Research Methodology	2022	22(1)
437	E	Not relevant	ZZH and THM.; May 1, 2024	Cruz D, Antunes M, Raposo C, Barreto JP	Automatic landmark detection in distal femur from surgical video footage	Computer Methods in Biomechanics and Biomedical Engineering: Imaging and Visualization	2022	10(3): 330-8
438	E	Not relevant	ZZH and THM.; May 1, 2024	Clarius M, Rackwitz L, Noth U, Clarius J, Clarius LM	Preoperative management in fast-track arthroplasty	Orthopade	2022	51(5): 352-7
439	E	Not relevant	ZZH and THM.; May 1, 2024	Ciriello V, Ghannadian S, Saracco M, Logroscino G	Is Fibrinogen a Reliable Biomarker in the Diagnosis of Peri-Prosthetic Joint Infection? A Systematic Review and Meta-Analysis	Surgical Infections	2022	23(9): 787-95
440	E	Not relevant	ZZH and THM.; May 1, 2024	Cimolato A, Driessen JJM, Mattos LS, De Momi E, Laffranchi M, De Michieli L	EMG-driven control in lower limb prostheses: a topic-based systematic review	Journal of Neuroengineering and Rehabilitation	2022	19(1)
441	E	Not relevant	ZZH and THM.; May 1, 2024	Cimino SR, Vijayakumar A, Mackay C, Mayo AL, Hitzig SL, Guilcher SJT	Sex and gender differences in quality of life and related domains for individuals with adult acquired lower-limb amputation: a scoping review	Disability and Rehabilitation	2022	44(22): 6899-925
442	E	Not relevant	ZZH and THM.; May 1, 2024	Christen B, Tanner L, Ettinger M, Bonnin MP, Koch PP, Calliess T	Comparative Cost Analysis of Four Different Computer-Assisted Technologies to Implant a Total Knee Arthroplasty over Conventional Instrumentation	Journal of Personalized Medicine	2022	12(2)
443	E	Not relevant	ZZH and THM.; May 1, 2024	Chopra T	Application of Artificial Intelligence and 3D Printing in Prosthetics: A Review	NeuroQuantology	2022	20(13): 2691-4
444	E	Not relevant	ZZH and THM.; May 1, 2024	Chen Z, Wang Y, Li X, Wang K, Li Z, Yang P	An automatic measurement system of distal femur morphological parameters using 3D slicer software	Bone	2022	156
445	E	Not relevant	ZZH and THM.; May 1, 2024	Chen H, Zhao N, Tan T, Kang Y, Sun C, Xie G, et al	Knee Bone and Cartilage Segmentation Based on a 3D Deep Neural Network Using Adversarial Loss for Prior Shape Constraint	Frontiers in Medicine	2022	9
446	E	Not relevant	ZZH and THM.; May 1, 2024	Chalmers BP, Quevedo-Gonzalez F, Gausden EB, Jerabek SA, Haas SB, Ast MP	Posterior Tibial Slope in Computer-Navigated Total Knee Arthroplasty: The Transmalleolar Sagittal Axis Underestimates Slope Compared to Traditional Intramedullary Axis	Journal of Arthroplasty	2022	37(6): S207-S10
447	E	Not relevant	ZZH and THM.; May 1, 2024	Butowicz CM, Yoder AJ, Farrokhi S, Mazzone B, Hendershot BD	Low back pain influences trunk-lower limb joint coordination and balance control during standing in persons with lower limb loss	Clinical Biomechanics	2022	92
448	I	Meets inclusion criteria	ZZH and THM.; May 1, 2024	Burge TA, Jones GG, Jordan CM, Jeffers JRT, Myant CW	A computational tool for automatic selection of total knee replacement implant size using X-ray images	Frontiers in Bioengineering and Biotechnology	2022	10
449	E	Not relevant	ZZH and THM.; May 1, 2024	Burge TA, Jeffers JRT, Myant CW	Development of an Automated Mass-Customization Pipeline for Knee Replacement Surgery Using Biplanar X-Rays	Journal of Mechanical Design	2022	144(2)
450	E	Not relevant	ZZH and THM.; May 1, 2024	Burge TA, Jeffers JRT, Myant CW	Performance and Sensitivity Analysis of an Automated X-Ray Based Total Knee Replacement Mass-Customization Pipeline	Journal of Medical Devices, Transactions of the ASME	2022	16(4)
451	E	Not relevant	ZZH and THM.; May 1, 2024	Block J, Faller S, Heitzmann D, Alimusaj M, Wolf SI	Using the ankle as the knee –range of motion in adults following rotation-plasty ((Borggreve/ Van Nes))	Gait and Posture	2022	97: S371-S2
452	E	Not relevant	ZZH and THM.; May 1, 2024	Bhattacharjee SK, Mehta A	Distal Femur Intraarticular Fracture in a Late Arthritic Knee Treated With Osteosynthesis and Computer Navigation Assisted Primary Total Knee Replacement: A Case Report	Cureus Journal of Medical Science	2022	14(9)
453	E	Not relevant	ZZH and THM.; May 1, 2024	Bennett KJ, Pizzolato C, Martelli S, Bahl JS, Sivakumar A, Atkins GJ, et al	EMG-Informed Neuromusculoskeletal Models Accurately Predict Knee Loading Measured Using Instrumented Implants	Ieee Transactions on Biomedical Engineering	2022	69(7): 2268-75
454	E	Not relevant	ZZH and THM.; May 1, 2024	Beckmann J, Barrett D, Thienpont E	Cutting-Edge Approaches in Arthroplasty: Before, during and after Surgery	Journal of Personalized Medicine	2022	12(10)
455	E	Not relevant	ZZH and THM.; May 1, 2024	Beckers G, Djebara AE, Gauthier M, Lubbeke A, Gamulin A, Zingg M, et al	Acetabular Peri-Prosthetic Fractures-A Narrative Review	Medicina-Lithuania	2022	58(5)
456	E	Not relevant	ZZH and THM.; May 1, 2024	Bean NF, Lombardo LM, Triolo RJ, Audu ML	Facilitation of dependent transfers with functional neuromuscular stimulation: a computer simulation study	Medical & Biological Engineering & Computing	2022	60(12): 3435-45
457	E	Not relevant	ZZH and THM.; May 1, 2024	Battaglia AG, Ali-Zade C, Monti L, Al Khawashki H, Winkler H, Del Sel H, et al	Metal Hypersensitivity or Missed Periprosthetic Joint Infection? A Critical Review	Orthopedics	2022	45(2): E73-+
458	E	Not relevant	ZZH and THM.; May 1, 2024	Bathis H, Kappel P, Pfeiffer TR, Frohlich M, Caspers M, Ates DM	Future implications of navigation in total knee arthroplasty	Orthopadie	2022	51(9): 708-18
459	E	Overview article	ZZH and THM.; May 1, 2024	Batailler C, Shatrov J, Sappey-Marinier E, Servien E, Parratte S, Lustig S	Artificial intelligence in knee arthroplasty: current concept of the available clinical applications	Arthroplasty	2022	4(1)
460	E	Not relevant	ZZH and THM.; May 1, 2024	Bartsoen L, Faes MGR, Wirix-Speetjens R, Moens D, Jonkers I, Vander Sloten J	Probabilistic planning for ligament-balanced TKA-Identification of critical ligament properties	Frontiers in Bioengineering and Biotechnology	2022	10
461	E	Not relevant	ZZH and THM.; May 1, 2024	Baker P, Team CS	Epidemiology and characteristics of femoral periprosthetic fractures DATA FROM THE CHARACTERISTICS, OUTCOMES AND MANAGEMENT OF PERIPROSTHETIC FRACTURE SERVICE EVALUATION (COMPOSE) COHORT STUDY	Bone & Joint Journal	2022	104B(8): 987-96
462	E	Overview article	ZZH and THM.; May 1, 2024	Awathalei G, Tivaskar S, Luharia A, Dhande R, Pathade A	The Role Of Digital Radiography In Musculoskeletal Imaging: A Review Article	Journal of Pharmaceutical Negative Results	2022	13: 48-53
463	E	Not relevant	ZZH and THM.; May 1, 2024	Averkieva J, Koroleva M, Malyshenko O, Letaeva M, Raskina T	ASSESSMENT OF PAIN AND SEVERITY OF FUNCTIONAL DISORDERS ON THE VAS SCALE AND WOMAC INDEX DEPENDING ON THE STATE OF THE MUSCULAR APPARATUS IN ELDERLY AND SENILE MEN WITH KNEE OSTEOARTHRITIS	Aging clinical and experimental research	2022	34: S232
464	E	Not relevant	ZZH and THM.; May 1, 2024	Asokan A, Ibrahim MS, Thompson JW, Haddad FS	Debridement, antibiotics, and implant retention in non-oncological femoral megaprosthesis infections: minimum 5 year follow-up	Journal of Experimental Orthopaedics	2022	9(1)
465	E	Not relevant	ZZH and THM.; May 1, 2024	Anijs T, Eemers S, Minoda Y, Wolfson D, Verdonschot N, Janssen D	Computational tibial bone remodeling over a population after total knee arthroplasty: A comparative study	Journal of Biomedical Materials Research - Part B Applied Biomaterials	2022	110(4): 776-86
466	E	Not relevant	ZZH and THM.; May 1, 2024	Amudhan K, Vasanthanathan A, Anish Jafrin Thilak J	An insight into Transfemoral Prostheses: Materials, modelling, simulation, fabrication, testing, clinical evaluation and performance perspectives	Expert Review of Medical Devices	2022	19(2): 123-40
467	E	Not relevant	ZZH and THM.; May 1, 2024	Ameta KL, Solanki VS, Singh V, Devi AP, Chundawat RS, Haque S	Critical appraisal and systematic review of 3D & 4D printing in sustainable and environment-friendly smart manufacturing technologies	Sustainable Materials and Technologies	2022	34
468	E	Not relevant	ZZH and THM.; May 1, 2024	Alvarado-Landeo I, Surichaqui-Montalvo E, Velasquez-Colorado K, Huamanchahua D	Artificial Intelligence Applied in Human Medicine with the Implementation of Prostheses; [C]	the IEEE International IOT, Electronics and Mechatronics Conference (IEMTRONICS), Toronto, CANADA	2022	/
469	E	Overview article	ZZH and THM.; May 1, 2024	Ali M, Kamson AO, Phillips DS, King SG	An Insight Into Lyme Prosthetic Joint Infection in Knee Arthroplasty: A Literature Review	Journal of the American Academy of Orthopaedic Surgeons Global research & reviews	2022	6(2)
470	E	Not relevant	ZZH and THM.; May 1, 2024	Aleksyniene R, Iyer V, Bertelsen HC, Nilsson MF, Khalid V, Schønheyder HC, et al	The Role of Nuclear Medicine Imaging with18 F-FDG PET/CT, Combined111 In-WBC/99m Tc-Nanocoll, and99m Tc-HDP SPECT/CT in the Evaluation of Patients with Chronic Problems after TKA or THA in a Prospective Study	Diagnostics	2022	12(3)
471	E	Not relevant	ZZH and THM.; May 1, 2024	Al-Maliky FT, Chiad JS	Study and analysis the flexion moment in active and passive knee prosthesis using back propagation neural network predictive	Journal of the Brazilian Society of Mechanical Sciences and Engineering	2022	44(11)
472	E	Not relevant	ZZH and THM.; May 1, 2024	Al Kouzbary M, Al Kouzbary H, Liu JJ, Khamis T, Al-Hashimi Z, Shasmin HN, et al	Robotic Knee Prosthesis with Cycloidal Gear and Four-Bar Mechanism Optimized Using Particle Swarm Algorithm	Actuators	2022	11(9)
473	E	Not relevant	ZZH and THM.; May 1, 2024	Al Kouzbary H, Al Kouzbary M, Tham LK, Liu JJ, Shasmin HN, Abu Osman NA	Generating an Adaptive and Robust Walking Pattern for a Prosthetic Ankle-Foot by Utilizing a Nonlinear Autoregressive Network With Exogenous Inputs	Ieee Transactions on Neural Networks and Learning Systems	2022	33(11): 6297-305
474	E	Not relevant	ZZH and THM.; May 1, 2024	Ahirwar H, Sahu A, Gupta VK, Kumar P, Nanda HS	Design and finite element analysis of femoral stem prosthesis using functional graded materials	Computer Methods in Biomechanics and Biomedical Engineering	2022	25(11): 1262-75
475	E	Not relevant	ZZH and THM.; May 1, 2024	Adhikari RP	人工膝关节置换术中假体正确安装与功能结果关系的单因素分析 [D];	新乡医学院	2022
476	E	Not relevant	ZZH and THM.; May 1, 2024	Plate JF, Gaffney DL, Emory C	Randomized controlled trial to compare functional outcomes between LOcking compression Plates and Retrograde Intramedullary Nails in distal femur fractures	https://trialsearchwhoint/Trial2aspx?TrialID=ACTRN12622000229774	2022	doi: PMID: CN-02376385
477	E	Not relevant	ZZH and THM.; May 1, 2024	Abulhail S, Hameed S, Abousamhadaneh M, Al Haneedi G, Al Ateeq Aldosari M	Trabecular metal monoblock versus modular tibial trays in total knee arthroplasty: meta-analysis of randomized control trials	International Orthopaedics	2022	46(11): 2509-16
478	E	Not relevant	ZZH and THM.; May 1, 2024	赵潇雄, 温亮, 王志为, 周磊, 马德思, 潘江	运动学对线与机械学对线对初次全膝关节置换术患者下肢对线参数的影响	中华解剖与临床杂志	2022	27(3): 156-62
479	E	Not relevant	ZZH and THM.; May 1, 2024	张子安, 李涛, 李晨恺, 路鑫哲, 王文哲, 荣春, et al	机器人辅助全膝关节置换术治疗KrackowⅠ型膝关节外翻畸形的早期临床疗效研究	中华骨与关节外科杂志	2022	15(8)
480	E	Not relevant	ZZH and THM.; May 1, 2024	张颖, 韩慧, 刘烨, 胡瑾, 雷梦君, 冯欠荣	MAKO机器人辅助下全膝关节置换的手术室标准护理流程探讨	中日友好医院学报	2022	36(5)
481	E	Not relevant	ZZH and THM.; May 1, 2024	张帅, 孔祥朋, 柴伟	2021年度关节外科手术机器人临床应用盘点	骨科	2022	13(6)
482	E	Not relevant	ZZH and THM.; May 1, 2024	张日威	基于增强现实医生操作最适化研究 [D];	广东工业大学	2022	/
483	E	Not relevant	ZZH and THM.; May 1, 2024	张冉旭	骨科金属伪影减少算法及虚拟单能量成像技术在CT检查中的应用价值研究 [D];	河北医科大学	2022	/
484	E	Not relevant	ZZH and THM.; May 1, 2024	尹思远	后稳定型全膝关节置换假体双轴力学检测衬垫研究 [D];	中国科学院大学	2022	/
485	E	Not relevant	ZZH and THM.; May 1, 2024	杨奕	计算机导航结合间隙平衡在全膝关节置换术中的应用疗效分析 [D];	大连医科大学	2022	/
486	E	Not relevant	ZZH and THM.; May 1, 2024	杨钱冬	3D打印个性化距骨假体早期临床疗效及固定方式生物力学有限元分析 [D];	陆军军医大学	2022	/
487	E	Not relevant	ZZH and THM.; May 1, 2024	杨美平, 陈伯健, 许树柴, 吕阳, 刘洪亮, 黄泽鑫	机器人辅助单髁置换术后并发症单组率的Meta分析	中华创伤骨科杂志	2022	24(10)
488	E	Not relevant	ZZH and THM.; May 1, 2024	杨晨辰	一期人工膝关节置换术治疗合并感染的终末期关节炎的中期疗效分析 [D];	新疆医科大学	2022	/
489	E	Not relevant	ZZH and THM.; May 1, 2024	许中华	机器人辅助技术降低全膝关节置换术创伤效应的前瞻性、随机对照研究 [D];	陆军军医大学	2022	/
490	E	Not relevant	ZZH and THM.; May 1, 2024	徐泽, 张贤祚, 张林林, 黄威, 周伟, 朱晨, et al	全膝关节置换术后深静脉血栓预测模型的建立	中国矫形外科杂志	2022	30(23)
491	E	Not relevant	ZZH and THM.; May 1, 2024	邢路瑶, 胡娟娟, 周琦, 夏添, 孙墨然	机器人辅助全膝关节置换术的护理配合	护理学杂志	2022	37(6)
492	E	Not relevant	ZZH and THM.; May 1, 2024	吴俊杰, 于秀淳, 徐明, 郑凯, 崔浩诚	膝关节周围骨巨细胞瘤不同手术方式临床疗效的比较	中国骨与关节杂志	2022	11(5): 358-65
493	E	Not relevant	ZZH and THM.; May 1, 2024	王中汉	基于多糖水凝胶构建的硬度差异细胞微环境调控骨髓间充质干细胞成骨分化及骨整合的实验研究 [D];	吉林大学	2022	/
494	E	Not relevant	ZZH and THM.; May 1, 2024	王晓华, 姬晓佩, 张继晓, 袁亮, 孙彬, 刘新光, et al	3D打印个体化导向器辅助膝关节置换术出现股骨前皮质切割的原因分析	陆军军医大学学报	2022	44(15): 1549-56
495	E	Not relevant	ZZH and THM.; May 1, 2024	王润港, 刘大鹏, 郑联伟, 李旭东	近10年骨水泥与非骨水泥固定方式在膝关节置换术式中比较的meta分析	中国伤残医学	2022	30(21): 45-9
496	E	Not relevant	ZZH and THM.; May 1, 2024	王建平, 张晓辉, 余进伟, 魏绍亮, 张新民, 许幸新, et al	三维图像配准及坐标变换膝关节运动分析在机构学中的应用	中国组织工程研究	2022	26(12): 1922-6
497	E	Not relevant	ZZH and THM.; May 1, 2024	王刚涛, 张旭辉, 温中华, 夏磊, 亢军强, 杨森	数学化间隙平衡技术在全膝关节置换术中的应用	中国骨与关节损伤杂志	2022	37(8): 844-7
498	E	Not relevant	ZZH and THM.; May 1, 2024	王波, 许珂, 刘林, 张斌飞, 庄岩, 郝阳泉, et al	非骨水泥型全髋关节置换术在髋臼骨折术后继发病变中的研究	实用骨科杂志	2022	28(11): 961-5,86
499	E	Not relevant	ZZH and THM.; May 1, 2024	汪超群	全膝关节置换机器人手术导航系统研究 [D];	苏州大学	2022	/
500	E	Not relevant	ZZH and THM.; May 1, 2024	田华	机器人辅助人工髋膝关节置换手术是必然趋势	中华医学杂志	2022	102(1): 4-8
501	E	Not relevant	ZZH and THM.; May 1, 2024	唐金烁	膝骨关节炎初次TKA术后胫骨透亮线的相关影响因素研究 [D];	吉林大学	2022	/
502	E	Not relevant	ZZH and THM.; May 1, 2024	孙晓威, 张启栋, 王卫国, 程立明, 郭万首	运动对线单髁膝置换的临床与影像研究	中国矫形外科杂志	2022	30(3): 198-202
503	E	Not relevant	ZZH and THM.; May 1, 2024	隋吉冬	内侧单髁膝关节置换固定平台与活动平台短期疗效对比：一项短期随访的前瞻性非随机研究 [D];	大连医科大学	2022	/
504	E	Not relevant	ZZH and THM.; May 1, 2024	荣根祥, 张金陵, 张弘景, 唐智, 石力玮, 张诗逸, et al	机器人辅助全膝关节置换术治疗膝骨关节炎的临床研究	实用骨科杂志	2022	28(11)
505	E	Not relevant	ZZH and THM.; May 1, 2024	邱松炜	基于深度学习的膝关节炎自动诊断分级系统 [D];	上海海洋大学	2022	/
506	E	Not relevant	ZZH and THM.; May 1, 2024	乔凯	全膝关节置换术中股骨假体矢状面置入角度的有限元生物力学研究 [D];	大连医科大学	2022	/
507	E	Not relevant	ZZH and THM.; May 1, 2024	亓玉彬, 刘建轲, 孙洪梅, 龙运涛, 左贵来, 王文	双侧桥接组合式内固定系统治疗老年股骨远端骨折的临床疗效	中华骨科杂志	2022	42(14): 897-904
508	E	Not relevant	ZZH and THM.; May 1, 2024	潘文杰, 贺艳, 黄袁迟, 马建兵, 肖琳	全膝关节置换术中股骨外侧髁滑移截骨矫正固定性膝外翻畸形的疗效观察	实用骨科杂志	2022	28(5): 401-5
509	E	Not relevant	ZZH and THM.; May 1, 2024	穆文博, 胥伯勇, 郭文涛, 吐尔洪江	MAKO机器人辅助下全膝关节置换术治疗伴有严重内翻畸形膝骨关节炎的早期疗效研究	中华骨与关节外科杂志	2022	15(8)
510	E	Not relevant	ZZH and THM.; May 1, 2024	穆文博, 储诚翰, 郭文涛, 吐尔洪江	人工智能辅助教学模式在全膝关节置换术中的应用和优势	新疆医学	2022	52(10)
511	E	Not relevant	ZZH and THM.; May 1, 2024	马桥桥, 吴泽睿, 郭卓涛, 张凯, 查国春, 郭开今	全膝关节置换过程中不用止血带:前瞻性随机对照试验	中国组织工程研究	2022	26(36): 5831-6
512	E	Not relevant	ZZH and THM.; May 1, 2024	马宁, 王聪, 柳宁强, 解桐, 杨超健, 郭崇军, et al	3D打印钛合金骨小梁金属臼杯在全髋关节置换中的稳定性	中国组织工程研究	2022	26(33): 5278-82
513	E	Not relevant	ZZH and THM.; May 1, 2024	吕欣, 苏日娜, 张志峰, 孙智文	自体股骨头移植重建髋臼治疗髋关节发育不良的中期疗效	实用骨科杂志	2022	28(1): 16-9
514	E	Not relevant	ZZH and THM.; May 1, 2024	刘洋	髌股关节过度填充的影响因素及其对术后早期功能的影响 [D];	山西医科大学	2022	/
515	E	Not relevant	ZZH and THM.; May 1, 2024	刘嘉, 刘芳, 姚洁, 李晓伟, 王若楠	疼痛灾难化在全膝关节置换术后病人在院期间社会支持与焦虑抑郁的中介作用	蚌埠医学院学报	2022	47(12)
516	E	Not relevant	ZZH and THM.; May 1, 2024	李张, 高山, 陈文恒, 时志松	牛津单髁膝置换三种胫骨旋转定位技术比较	中国矫形外科杂志	2022	30(1): 33-8
517	E	Not relevant	ZZH and THM.; May 1, 2024	李昀达, 张璟, 翟伟韬	髌股关节置换与全膝关节置换治疗单纯髌股关节炎的疗效比较	安徽医药	2022	26(8): 1552-8
518	E	Not relevant	ZZH and THM.; May 1, 2024	李金凤, 路玉峰, 乔锋, 张保刚, 贾斌, 贺金龙, et al	活动与固定平台单髁关节置换术短期疗效对比	实用骨科杂志	2022	28(10): 892-7
519	E	Not relevant	ZZH and THM.; May 1, 2024	李晨恺	机器人辅助全膝关节置换术临床中早期应用与疗效研究 [D];	青岛大学	2022	/
520	E	Not relevant	ZZH and THM.; May 1, 2024	李斌, 詹会贤, 王学文, 曹婷, 罗劲涛, 尹纪光, et al	交叉韧带保留与后稳定型假体全膝置换早期比较	中国矫形外科杂志	2022	30(12): 1057-62
521	E	Not relevant	ZZH and THM.; May 1, 2024	雷凯	个性化3D术前规划等智能精准辅助技术在TKA中的应用及其临床疗效对比研究 [D]; 陆军军医大学, 2022		2022	/
522	E	Not relevant	ZZH and THM.; May 1, 2024	蒋陈铖	不同力学对线技术在全膝关节置换围术期的疗效差异 [D];	大连医科大学	2022	/
523	E	Not relevant	ZZH and THM.; May 1, 2024	江旭	膝、髋关节置换术后假体周围感染的病原菌特征分析 [D];	郑州大学	2022	/
524	E	Not relevant	ZZH and THM.; May 1, 2024	贾钧策, 翁习生	初次人工全膝关节置换术中不同髌骨处理方式的远期疗效	中国修复重建外科杂志	2022	36(12): 1479-84
525	E	Not relevant	ZZH and THM.; May 1, 2024	黄莹, 罗文浩, 范彧, 林进	机器人辅助全膝关节置换术设计结合3D打印高仿真教学模型模拟手术在研究生教学中的应用	基础医学与临床	2022	42(6)
526	E	Not relevant	ZZH and THM.; May 1, 2024	黄景星, 张民, 庞俊耀, 闫裕冰	氨甲环酸的不同应用方式在膝关节单髁置换术中失血量的比较	实用骨科杂志	2022	28(5)
527	E	Not relevant	ZZH and THM.; May 1, 2024	胡晓鑫	正常蒙古族人股骨髁仿真TKA截骨面几何形态学研究 [D];	内蒙古医科大学	2022	/
528	E	Not relevant	ZZH and THM.; May 1, 2024	何锐, 孙茂淋, 熊然, 雷凯, 杨君君, 杨柳	机器人辅助膝关节置换的近期疗效与学习曲线	陆军军医大学学报	2022	44(5)
529	E	Not relevant	ZZH and THM.; May 1, 2024	何锐	手术机器人辅助TKA临床疗效与膝关节运动轨迹分析研究 [D];	陆军军医大学	2022	/
530	E	Not relevant	ZZH and THM.; May 1, 2024	高俊琼	Conview麻醉深度监测仪监测右美托咪定镇静深度的临床研究 [D];	青岛大学	2022	/
531	E	Not relevant	ZZH and THM.; May 1, 2024	费智轩	两种间隔器在膝关节假体感染二期翻修中的对比研究 [D];	青岛大学	2022	/
532	E	Not relevant	ZZH and THM.; May 1, 2024	樊宗庆, 储成顶, 聂宇, 潘檀, 刘坤, 符东林, et al	全膝关节置换个性化联合间隙平衡	中国矫形外科杂志	2022	30(20): 1830-5
533	E	Not relevant	ZZH and THM.; May 1, 2024	杜刚, 李政甜	机器人辅助下单髁置换术的研究现状及进展	中华实验外科杂志	2022	39(1)
534	E	Not relevant	ZZH and THM.; May 1, 2024	翟连文, 周绪光, 张波, 曲卫东	红外线计算机导航辅助下实施全膝关节置换术近期效果观察	山东医药	2022	62(28): 72-5
535	E	Not relevant	ZZH and THM.; May 1, 2024	戴文俊	放射性核素及影像学在人工关节置换假体松动及感染诊断中的临床应用	药店周刊	2022	31(13): 19-21
536	E	Not relevant	ZZH and THM.; May 1, 2024	柴伟	关节外科机器人的现状与思考	中华骨与关节外科杂志	2022	15(8): 563-8
537	E	Not relevant	ZZH and THM.; May 1, 2024	蔡立柏, 刘延锦, 刘阳阳, 梁郝, 魏泽旭, 白井双, et al	下肢康复机器人的应用对全膝关节置换术患者康复的影响	护理学杂志	2022	37(5)
538	E	Not relevant	ZZH and THM.; May 1, 2024	国家药品监督管理局	骨圣元化膝关节置换手术导航定位系统获NMPA批准上市	机器人技术与应用	2022	(03): 8
539	E	Not relevant	ZZH and THM.; May 1, 2024	Zheng K, Li R, Sun H, Zhang W, Li N, Zhou J, et al	Computer-navigated versus conventional one-stage bilateral total knee arthroplasty	Chinese journal of tissue engineering research	2021	25(21): 3305‐12
540	E	Not relevant	ZZH and THM.; May 1, 2024	Zhang YH, Wang EL, Wang M, Liu SZ, Ge WJ	Design and Experimental Research of Knee Joint Prosthesis Based on Gait Acquisition Technology	Biomimetics	2021	6(2)
541	E	Not relevant	ZZH and THM.; May 1, 2024	Zhang Y, Wang E, Wang M, Liu S, Ge W	Design and Experimental Research of Knee Joint Prosthesis Based on Gait Acquisition Technology	Biomimetics (Basel)	2021	6(2)
542	E	Not relevant	ZZH and THM.; May 1, 2024	Zhang RW, Shen J, Liu QQ, Qi Y, Wu XD, Cai ST, et al	AUGMENTED REALITY NAVIGATION FRAMEWORK FOR TOTAL HIP ARTHROPLASTY SURGERY	Journal of Mechanics in Medicine and Biology	2021	21(08)
543	E	Not relevant	ZZH and THM.; May 1, 2024	Zhang QD, Chen ZX, Jin ZM, Muratoglu OK, Varadarajan KM	Patient-specific musculoskeletal models as a framework for comparing ACL function in unicompartmental versus bicruciate retaining arthroplasty	Proceedings of the Institution of Mechanical Engineers Part H-Journal of Engineering in Medicine	2021	235(8): 861-72
544	E	Not relevant	ZZH and THM.; May 1, 2024	Zhang J, Feng S, Zhang L, Zhou H, Chen X	Research progress of anterior femoral notching in total knee arthroplasty	Zhongguo xiu fu chong jian wai ke za zhi = Zhongguo xiufu chongjian waike zazhi = Chinese journal of reparative and reconstructive surgery	2021	35(11): 1499-504
545	E	Not relevant	ZZH and THM.; May 1, 2024	Zhang FL, Li RC, Zhang XL, Zhang ZH, Ma L, Ding L	Reduction of metal artifacts from knee tumor prostheses on CT images: value of the single energy metal artifact reduction (SEMAR) algorithm	BMC Cancer	2021	21(1)
546	E	Not relevant	ZZH and THM.; May 1, 2024	Zangene AR, Abbasi A, Nazarpour K	Estimation of Lower Limb Kinematics during Squat Task in Different Loading Using sEMG Activity and Deep Recurrent Neural Networks	Sensors	2021	21(23)
547	E	Not relevant	ZZH and THM.; May 1, 2024	Zampogna B, Campi S, Torre G, Villari E, Moncada F, Perrino A, et al	Outcomes of computer-assisted total knee arthroplasty compared to conventional tka: A bicentric controlled retrospective clinical study	Journal of Clinical Medicine	2021	10(15)
548	E	Not relevant	ZZH and THM.; May 1, 2024	Zagoya-Lopez J, Zuniga-Aviles LA, Vilchis-Gonzalez AH, Avila-Vilchis JC	Foot/Ankle Prostheses Design Approach Based on Scientometric and Patentometric Analyses	Applied Sciences-Basel	2021	11(12)
549	E	Not relevant	ZZH and THM.; May 1, 2024	Zabre-Gonzalez EV, Riem L, Voglewede PA, Silver-Thorn B, Koehler-Mcnicholas SR, Beardsley SA	Continuous Myoelectric Prediction of Future Ankle Angle and Moment Across Ambulation Conditions and Their Transitions	Frontiers in Neuroscience	2021	15
550	E	Not relevant	ZZH and THM.; May 1, 2024	Yuan M, Shi X, Su Q, Wan X, Zhou Z	A prospective randomized controlled trial on the short-term effectiveness of domestic robot-assisted total knee arthroplasty	Zhongguo xiu fu chong jian wai ke za zhi [Chinese journal of reparative and reconstructive surgery]	2021	35(10): 1251‐8
551	E	Not relevant	ZZH and THM.; May 1, 2024	Yu ZG, Cai H, Yang B, Yao J, Zhang K, Tian H, et al	Relationship between patellofemoral finite helical axis and femoral trans-epicondylar axis using a static magnetic resonance-based methodology	Journal of Orthopaedic Surgery and Research	2021	16(1)
552	E	Not relevant	ZZH and THM.; May 1, 2024	Yu Z, Cai H, Yang B, Yao J, Zhang K, Tian H, et al	Relationship between patellofemoral finite helical axis and femoral trans-epicondylar axis using a static magnetic resonance-based methodology	Journal of orthopaedic surgery and research	2021	16(1): 212
553	E	Not relevant	ZZH and THM.; May 1, 2024	Yasin S	COMPARISON OF OUTCOMES IN TOTAL KNEE ARTHROPLASTY PERFORMED WITH PATIENT SPECIFIC INSTRUMENTATION VIS-Á-VIS CONVENTIONAL INSTRUMENTATION; A RANDOMISED CONTROL STUDY	Journal of ISAKOS	2021	6(6): 469
554	E	Not relevant	ZZH and THM.; May 1, 2024	Yang HZ, Bayoglu R, Clary CW, Rullkoetter PJ	Impact of surgical alignment, tray material, PCL condition, and patient anatomy on tibial strains after TKA	Medical Engineering & Physics	2021	88: 69-77
555	E	Not relevant	ZZH and THM.; May 1, 2024	Xu XS, Xu XL, Liu Y, Zhong K, Zhang HW	Design of bionic active-passive hybrid-driven prosthesis based on gait analysis and simulation of compound control method	Biomedical Engineering Online	2021	20(1)
556	E	Not relevant	ZZH and THM.; May 1, 2024	Xing W, Cai M, Li C, Nie Z, Tang W	Computed Tomography Image Analysis of Neuromuscular Electrical Stimulation in the Treatment of Knee Osteoarthritis with Different Radiologic Characteristics Based on Iterative Reconstruction Algorithm	World Neurosurgery	2021	149: 372-9
557	E	Not relevant	ZZH and THM.; May 1, 2024	Xie Y, Dan Y, Tao H, Wang C, Zhang C, Wang Y, et al	Radiomics Feature Analysis of Cartilage and Subchondral Bone in Differentiating Knees Predisposed to Posttraumatic Osteoarthritis after Anterior Cruciate Ligament Reconstruction from Healthy Knees	BioMed Research International	2021	/
558	E	Not relevant	ZZH and THM.; May 1, 2024	Wood TJ, Winemaker MJ, Williams DS, Petruccelli DT, Tushinski DM, De Beer JV	Randomized Controlled Trial of Sensor-Guided Knee Balancing Compared to Standard Balancing Technique in Total Knee Arthroplasty	Journal of arthroplasty	2021	36(3): 953‐7
559	E	Not relevant	ZZH and THM.; May 1, 2024	Wirries N, Tuecking LR, Skutek M	One-Stage Implant-Retaining Revision for Simultaneous Bilateral Infected Total Knee Arthroplasty: A Report of a Rare Case	Case Rep Orthop	2021	2021: 8846198
560	E	Not relevant	ZZH and THM.; May 1, 2024	White NP, Borque KA, Jones MH, Williams A	Single-Stage Revision Anterior Cruciate Ligament Reconstruction: Experience With 91 Patients (40 Elite Athletes) Using an Algorithm	The American journal of sports medicine	2021	49(2): 364-73
561	I	Meets inclusion criteria	ZZH and THM.; May 1, 2024	Weinstein E, Stephens-Shields AJ, Loabile B, Yuh T, Silibovsky R, Nelson C, et al	Development and validation of case-finding algorithms to identify prosthetic joint infections after total knee arthroplasty	Pharmacoepidemiology and Drug Safety	2021	30: 115
562	E	Not relevant	ZZH and THM.; May 1, 2024	Wei D, Xu Y, Xiang F, Ye J	Secondary below-knee amputation following open reduction and internal fixation of a closed pilon fracture: A case report and algorithm for management	Medicine (United States)	2021	100(7): E24791
563	E	Not relevant	ZZH and THM.; May 1, 2024	Wang XM, Meng QL, Yu HL	Design and Preliminary Testing of a Novel Variable-Damping Prosthetic Knee	Iete Journal of Research	2021	/
564	E	Not relevant	ZZH and THM.; May 1, 2024	Wang XJ, Lyu SJ, Li SG, Wang PH, Tong PJ	Progress on femorotibial mechanical axis of total knee arthroplasty	Zhongguo gu shang = China journal of orthopaedics and traumatology	2021	34(2): 191-4
565	E	Not relevant	ZZH and THM.; May 1, 2024	Wang XG, Li Y, He YZ, Wu TC, Tian H	Comparison of alignment between computer assisted surgery and personal specific instrumentation in total knee arthroplasty	Zhonghua yi xue za zhi	2021	101(47): 3850-6
566	E	Not relevant	ZZH and THM.; May 1, 2024	Wang Q, Zhang X	[Optimal lower limb alignment and soft tissue balancing strategy for robot-assisted total knee arthroplasty]	Zhongguo Xiu Fu Chong Jian Wai Ke Za Zhi	2021	35(10): 1221-6
567	E	Not relevant	ZZH and THM.; May 1, 2024	Wang M	Medical Imaging Diagnosis of Anterior Cruciate Ligament Injury Based on Intelligent Finite-Element Algorithm	Journal of Healthcare Engineering	2021	/
568	E	Not relevant	ZZH and THM.; May 1, 2024	Wan XF, Su Q, Wang D, Yuan MC, Lai YH, Xu H, et al	Robotic arm-assisted total knee arthroplasty improves preoperative planning and intraoperative decision-making	Journal of Orthopaedic Surgery and Research	2021	16(1)
569	E	Not relevant	ZZH and THM.; May 1, 2024	Vuorinen M, Mäkinen T, Rantasalo M, Huotari K	Effect of a multidisciplinary team on the treatment of hip and knee prosthetic joint infections: a single-centre study of 154 infections	Infectious Diseases	2021	53(9): 700-6
570	E	Not relevant	ZZH and THM.; May 1, 2024	Vrbova R, Podzimek S, Himmlova L, Roubickova A, Janovska M, Janatova T, et al	Titanium and Other Metal Hypersensitivity Diagnosed by MELISA (R) Test: Follow-Up Study	Biomed Research International	2021	/
571	E	Not relevant	ZZH and THM.; May 1, 2024	Visvanathan A, Wilson C, Jackman E, Wong G, Krishnan J	Design, Construction, and Early Results of a Formal Local Revision Knee Arthroplasty Registry	Journal of Knee Surgery	2021	34(12): 1284-95
572	E	Not relevant	ZZH and THM.; May 1, 2024	Victor J, Vermue H	Custom TKA: what to expect and where do we stand today?	Archives of Orthopaedic and Trauma Surgery	2021	141(12): 2195-203
573	E	Not relevant	ZZH and THM.; May 1, 2024	Verma N, Javidi M, Weber DJ, Ieee	Real-time neuromusculoskeletal model for myoelectric control of ankle prosthesis; [C]	the 10th International IEEE-EMBS Conference on Neural Engineering (NER), Prague, ELECTR NETWORK	2021	/
574	E	Not relevant	ZZH and THM.; May 1, 2024	Van Laarhoven SN, Heesterbeek PJC, Van Hellemondt GG	Instability, an unforeseen diagnosis of the Legion™ hinge knee system	Knee	2021	28: 97-103
575	E	Overview article	ZZH and THM.; May 1, 2024	Van Hamersveld KT, Marang-Van De Mheen PJ, Tsonaka R, Nilsson KG, Toksvig-Larsen S, Nelissen R	Risk Factors for Tibial Component Loosening A Meta-Analysis of Long-Term Follow-up Radiostereometric Analysis Data	Journal of Bone and Joint Surgery-American Volume	2021	103(12): 1115-24
576	E	Not relevant	ZZH and THM.; May 1, 2024	Vajapey SP, Li MN, Glassman AH	Adult reconstruction call and prosthetic joint infection (PJI) management patterns across the United States: a cross-sectional study	Current Orthopaedic Practice	2021	32(5): 457-62
577	E	Not relevant	ZZH and THM.; May 1, 2024	Twiggs J, Miles B, Roe J, Fritsch B, Liu D, Parker D, et al	Can TKA outcomes be predicted with computational simulation? Generation of a patient specific planning tool	Knee	2021	33: 38-48
578	E	Not relevant	ZZH and THM.; May 1, 2024	Tuecking LR, Ettinger M, Nebel D, Welke B, Schwarze M, Windhagen H, et al	3D-surface scan based validated new measurement technique of femoral joint line reconstruction in total knee arthroplasty	Journal of Experimental Orthopaedics	2021	8(1)
579	E	Not relevant	ZZH and THM.; May 1, 2024	Trnka T, Musil D, Held M, Sadovsky STP	Accuracy of Alignment of Femoral and Tibial Component of the Oxford Medial Unicompartmental Knee Arthroplasty Using Zimmer Microplasty (R) Instrumentation	Acta Chirurgiae Orthopaedicae Et Traumatologiae Cechoslovaca	2021	88(4): 291-301
580	E	Overview article	ZZH and THM.; May 1, 2024	Totlis T, Fermin TM, Kalifis G, Terzidis I, Maffulli N, Papakostas E	Arthroscopic debridement for focal articular cartilage lesions of the knee: A systematic review	Surgeon-Journal of the Royal Colleges of Surgeons of Edinburgh and Ireland	2021	19(6): 356-64
581	E	Not relevant	ZZH and THM.; May 1, 2024	Toderita D, Henson DP, Klemt C, Ding ZY, Bull AMJ	An Anatomical Atlas-Based Scaling Study for Quantifying Muscle and Hip Joint Contact Forces in Above and Through-Knee Amputees Using Validated Musculoskeletal Modelling	Ieee Transactions on Biomedical Engineering	2021	68(11): 3447-56
582	E	Not relevant	ZZH and THM.; May 1, 2024	Thiengwittayaporn S, Uthaitas P, Senwiruch C, Hongku N, Tunyasuwanakul R	Imageless robotic-assisted total knee arthroplasty accurately restores the radiological alignment with a short learning curve: a randomized controlled trial	International orthopaedics	2021	45(11): 2851‐8
583	E	Not relevant	ZZH and THM.; May 1, 2024	Tauro E, Gorini A, Caglio C, Caiani EG	A framework for risk stratification of burnout due to Covid-19 in nurses using personas' creation	European Journal of Cardiovascular Nursing	2021	20(SUPPL 1): i99
584	E	Not relevant	ZZH and THM.; May 1, 2024	Tao Z, Chunyu L, Dingding Z, Xiaosong B, Xiaoyang S	Clinical application and progress of computer assisted navigation system in total knee arthroplasty	Chinese Journal of Tissue Engineering Research	2021	25(33): 5388-94
585	E	Not relevant	ZZH and THM.; May 1, 2024	Tanikawa H, Tada M, Ogawa R, Harato K, Niki Y, Kobayashi S, et al	Influence of Patella thickness on Patellofemoral pressure in total knee Arthroplasty	BMC Musculoskeletal Disorders	2021	22(1)
586	E	Not relevant	ZZH and THM.; May 1, 2024	Takian W, Rooppakhun S, Ariyarit A, Sucharitpwatskul S	Optimal Conformity Design of Tibial Insert Component Based on ISO Standard Wear Test Using Finite Element Analysis and Surrogate Model	Symmetry-Basel	2021	13(12)
587	E	Not relevant	ZZH and THM.; May 1, 2024	Takashima Y, Matsumoto T, Takayama K, Nakano N, Kuroda Y, Tsubosaka M, et al	Comparison of clinical and biomechanical outcomes between the kinematic and mechanical alignment methods in total knee arthroplasty: protocol for a multicenter randomized controlled trial	Contemporary clinical trials communications	2021	22
588	E	Not relevant	ZZH and THM.; May 1, 2024	Suren C, Lazic I, Stephan M, Lenze FW, Pohlig F, Von Eisenhart-Rothe R	Diagnostic algorithm in septic total knee arthroplasty failure – What is evidence-based?	Journal of Orthopaedics	2021	23: 208-15
589	E	Not relevant	ZZH and THM.; May 1, 2024	Sun YX, Tang H, Tang YT, Zheng J, Dong DB, Chen XH, et al	Review of Recent Progress in Robotic Knee Prosthesis Related Techniques: Structure, Actuation and Control	Journal of Bionic Engineering	2021	18(4): 764-85
590	E	Not relevant	ZZH and THM.; May 1, 2024	Sun X, Hernigou P, Zhang Q, Zhang N, Wang W, Chen Y, et al	Sensor and machine learning–based assessment of gap balancing in cadaveric unicompartmental knee arthroplasty surgical training	International Orthopaedics	2021	45(11): 2843-9
591	E	Not relevant	ZZH and THM.; May 1, 2024	Sun M, Yang L, Guo L, He R	Effect of robotic-arm assisted total knee arthroplasty on femoral rotation alignment and its short-term effectiveness	Zhongguo xiu fu chong jian wai ke za zhi [Chinese journal of reparative and reconstructive surgery]	2021	35(7): 807‐12
592	E	Not relevant	ZZH and THM.; May 1, 2024	Sun H, Zheng K, Zhang W, Li N, Zhang L, Zhou J, et al	Early effectiveness of computer navigation-assisted total knee arthroplasty	Zhongguo xiu fu chong jian wai ke za zhi = Zhongguo xiufu chongjian waike zazhi = Chinese journal of reparative and reconstructive surgery	2021	35(10): 1273-80
593	E	Not meeting the acceptance and discharge standards	ZZH and THM.; May 1, 2024	Stulberg BN, Zadzilka JD	Active robotic technologies for total knee arthroplasty	Arch Orthop Trauma Surg	2021	141(12): 2069-75
594	E	Not meeting the acceptance and discharge standards	ZZH and THM.; May 1, 2024	Stotter C, Von Roth P	Diagnosis of loosening after knee arthroplasty	Der Orthopade	2021	50(12): 972-8
595	E	Not relevant	ZZH and THM.; May 1, 2024	Stolyarov R, Carney M, Herr H	Accurate Heuristic Terrain Prediction in Powered Lower-Limb Prostheses Using Onboard Sensors	IEEE Transactions on Biomedical Engineering	2021	68(2): 384-92
596	E	Not relevant	ZZH and THM.; May 1, 2024	Steer R, Tippett B, Khan RN, Collopy D, Clark G	A prospective randomised control trial comparing functional with mechanical axis alignment in total knee arthroplasty: study protocol for an investigator initiated trial	Trials	2021	22(1)
597	E	Not relevant	ZZH and THM.; May 1, 2024	Sood C, Yasin S	Custom-made 3D printed patient specific guides (PSG) improves component axial alignment in total knee arthroplasty (TKA)	Journal of arthroscopy and joint surgery	2021	8(2): 148‐54
598	E	Not relevant	ZZH and THM.; May 1, 2024	Smith TJ, Siddiqi A, Forte SA, Judice A, Sculco PK, Vigdorchik JM, et al	Periprosthetic Fractures Through Tracking Pin Sites Following Computer Navigated and Robotic Total and Unicompartmental Knee Arthroplasty: A Systematic Review	JBJS Reviews	2021	9(1)
599	E	Not relevant	ZZH and THM.; May 1, 2024	Smith AF, Eccles CJ, Bhimani SJ, Denehy KM, Bhimani RB, Smith LS, et al	Improved Patient Satisfaction following Robotic-Assisted Total Knee Arthroplasty	Journal of Knee Surgery	2021	34(07): 730-8
600	E	Not relevant	ZZH and THM.; May 1, 2024	Smidt K, Dubose M, Shahrdar C	Traumatic Lateral Knee Dislocation of a Well-Functioning Total Knee Arthroplasty: A Case of Medial Collateral Ligament Rupture	Arthroplasty Today	2021	11: 168-72
601	E	Not relevant	ZZH and THM.; May 1, 2024	Singh V, Realyvasquez J, Simcox T, Rozell JC, Schwarzkopf R, Davidovitch RI	Robotics Versus Navigation Versus Conventional Total Hip Arthroplasty: Does the Use of Technology Yield Superior Outcomes?	202 Journal of Arthroplasty1	2021	36(8): 2801-7
602	E	Not relevant	ZZH and THM.; May 1, 2024	Singh D, Patel KC, Singh RD	Achieving coronal plane alignment in total knee arthroplasty through modified preoperative planning based on long-leg radiographs: a prospective study	Journal of Experimental Orthopaedics	2021	8(1)
603	E	Not relevant	ZZH and THM.; May 1, 2024	Silva MS, Sousa A, Rodrigues C, Serrano P, Sousa R	Determinants of sucess in the treatment of prosthesic joint infection with debridement, antibiotics and implant retention	Acta Orthopaedica Belgica	2021	87(ES1): 123-9
604	E	Not relevant	ZZH and THM.; May 1, 2024	Siddiqi A, Horan T, Molloy RM, Bloomfield MR, Patel PD, Piuzzi NS	A clinical review of robotic navigation in total knee arthroplasty: historical systems to modern design	Efort Open Reviews	2021	6(4): 252-69
605	E	Not relevant	ZZH and THM.; May 1, 2024	Shu LM, Yao J, Yamamoto K, Sato T, Sugita N	In vivo kinematical validated knee model for preclinical testing of total knee replacement	Computers in Biology and Medicine	2021	132
606	E	Not relevant	ZZH and THM.; May 1, 2024	Shu LM, Hashimoto S, Sugita N	EnhancedIn-SilicoPolyethylene Wear Simulation of Total Knee Replacements During Daily Activities	Annals of Biomedical Engineering	2021	49(1): 322-33
607	I	Meets inclusion criteria	ZZH and THM.; May 1, 2024	Sharma S, Batta V, Chidambaranathan M, Mathialagan P, Mani G, Kiruthika M, et al	Knee Implant Identification by Fine-Tuning Deep Learning Models	Indian Journal of Orthopaedics	2021	55(5): 1295-305
608	E	Not relevant	ZZH and THM.; May 1, 2024	Sharma N, Rehmatullah N, Kuiper JH, Gallacher P, Barnett AJ	Clinical validation of the Oswestry-Bristol Classification as part of a decision algorithm for trochlear dysplasia surgery	Bone and Joint Journal	2021	103 B(10): 1586-94
609	E	Not relevant	ZZH and THM.; May 1, 2024	Sharma L	Osteoarthritis of the Knee	N Engl J Med	2021	384(1): 51-9
610	E	Not relevant	ZZH and THM.; May 1, 2024	Sharma A, Kirkland KS, Holloway RM, Parekh SG	Incorporating 3D Printing Into Your Practice: Lessons Learned	Foot & ankle specialist	2021	14(4): 361-5
611	E	Not relevant	ZZH and THM.; May 1, 2024	Shah SM	After 25 years of computer-navigated total knee arthroplasty, where do we stand today?	Arthroplasty	2021	3(1)
612	E	Not relevant	ZZH and THM.; May 1, 2024	Sezer HB, Bohu Y, Hardy A, Lefevre N	Knee Prosthesis in the Computer Era	Orthopaedic Surgery	2021	13(2): 395-401
613	E	Not relevant	ZZH and THM.; May 1, 2024	Serrano AF, Serrano PM	Total Knee Arthroplasty for Osteoarthritis in a Patient with Nail Patella Syndrome – A Case Report	International Medical Case Reports Journal	2021	14: 871-6
614	E	Not relevant	ZZH and THM.; May 1, 2024	Serrancoli G, Torner J, Perelli S, Monllau JC	On the Use of Mesh-Based Joint Contact Models Within Simulations Using Automatic Differentiation; [C]	the 17th International Symposium on Computer Methods in Biomechanics and Biomedical Engineering (CMBBE) / 5th Conference on Imaging and Visualization, Bonn, GERMANY	2021	/
615	E	Not relevant	ZZH and THM.; May 1, 2024	Sembdner P, Bust B, Dornheim L, Holtzhausen S, Stelzer R	Smart surgical template models for customized knee joint replacements	Biomedizinische Technik	2021	66(SUPPL 1): S11
616	E	Not relevant	ZZH and THM.; May 1, 2024	Scully WF, Deren ME, Sultan AA, Samuel LT, Nageotte W, Molloy RM, et al	Removal of Well-Fixed Tibial Cone in Revision Total Knee Arthroplasty-A Uniquely Challenging Yet Necessary Scenario	Journal of Knee Surgery	2021	34(7): 693-8
617	E	Not relevant	ZZH and THM.; May 1, 2024	Schwarzkopf R, Meftah M, Marwin SE, Zabat MA, Muir JM, Lamb IR	The use of imageless navigation to quantify cutting error in total knee arthroplasty	Knee Surgery & Related Research	2021	33(1)
618	E	Not relevant	ZZH and THM.; May 1, 2024	Sayum Filho J, Lenza M, Tamaoki MJS, Matsunaga FT, Belloti JC	Interventions for treating fractures of the patella in adults	Cochrane Database of Systematic Reviews	2021	/
619	E	Not relevant	ZZH and THM.; May 1, 2024	Savov P, Tuecking LR, Windhagen H, Ehmig J, Ettinger M	Imageless robotic handpiece-assisted total knee arthroplasty: a learning curve analysis of surgical time and alignment accuracy	Archives of Orthopaedic and Trauma Surgery	2021	141(12): 2119-28
620	E	Not relevant	ZZH and THM.; May 1, 2024	Sarungi M, Wallace D	Diagnosing prosthetic joint infection: traditional and contemporary techniques	Annals of Joint	2021	6(4)
621	E	Not relevant	ZZH and THM.; May 1, 2024	Santer J, Macdonald S, Rizzone K, Biehler S, Beiswenger T	Strategies for Gait Retraining in a Collegiate Runner with Transfemoral Amputation: A Case Report	International Journal of Sports Physical Therapy	2021	16(3): 862-9
622	E	Not relevant	ZZH and THM.; May 1, 2024	Salas P, Vergara M, Provenzano S	Knee Prosthesis: theoretical foundations and computational techniques applied to its design	Ciencia E Ingenieria	2021	42(1): 91-100
623	E	Not relevant	ZZH and THM.; May 1, 2024	Saini RST, Chandramohan S, Sujatha S, Kumar H	Design of bypass rotary vane magnetorheological damper for prosthetic knee application	Journal of Intelligent Material Systems and Structures	2021	32(9): 931-42
624	E	Not relevant	ZZH and THM.; May 1, 2024	Saiki Y, Ojima T, Kabata T, Hayashi S, Tsuchiya H	Accuracy of different navigation systems for femoral and tibial implantation in total knee arthroplasty: a randomised comparative study	Archives of orthopaedic and trauma surgery	2021	141(12): 2267‐76
625	E	Not involving X-rays	ZZH and THM.; May 1, 2024	Sagheb E, Yan S, Ramazanian T, Fu S, Tafti A, Sohn S, et al	Leveraging artificial intelligence (AI) technologies for automated identification of total knee arthroplasty (TKA) devices in electronic health records	Pharmacoepidemiology and Drug Safety	2021	30(SUPPL 1): 17
626	E	Not relevant	ZZH and THM.; May 1, 2024	Sagheb E, Ramazanian T, Tafti AP, Fu S, Kremers WK, Berry DJ, et al	Use of Natural Language Processing Algorithms to Identify Common Data Elements in Operative Notes for Knee Arthroplasty	Journal of Arthroplasty	2021	36(3): 922-6
627	E	Not relevant	ZZH and THM.; May 1, 2024	Saadi SB, Ranjbarzadeh R, Kazemi O, Amirabadi A, Ghoushchi SJ, Kazemi O, et al	Osteolysis: A Literature Review of Basic Science and Potential Computer-Based Image Processing Detection Methods	Computational Intelligence and Neuroscience	2021	/
628	E	Not relevant	ZZH and THM.; May 1, 2024	Ryd L, Flodstrom K, Manley MT	Patient-Specific Implants for Focal Cartilage Lesions in The Knee: Implant Survivorship Analysis up to Seven Years Post-Implantation	Surgical Technology International-International Developments in Surgery and Surgical Research	2021	38
629	E	Not relevant	ZZH and THM.; May 1, 2024	Ruiz OG, Dhaher Y	Multi-color and Multi-Material 3D Printing of Knee Joint models	3D Printing in Medicine	2021	7(1)
630	E	Not relevant	ZZH and THM.; May 1, 2024	Romero-Medina A, Ortiz-Aguilar LS, García-Linage R, Saucedo-Moreno EM	[Computer-assisted total bilateral knee arthroplasty in one surgical time]	Acta Ortop Mex	2021	35(1): 23-7
631	E	Not relevant	ZZH and THM.; May 1, 2024	Röhner E, Heinecke M, Matziolis G	Diagnostic algorithm in aseptic TKA failure - What is evidence-based?	Journal of Orthopaedics	2021	24: 248-53
632	E	Not relevant	ZZH and THM.; May 1, 2024	Rogers EA, Carney ME, Yeon SH, Clites TR, Solav D, Herr HM	An Ankle-Foot Prosthesis for Rock Climbing Augmentation	IEEE Transactions on Neural Systems and Rehabilitation Engineering	2021	29: 41-51
633	E	Not relevant	ZZH and THM.; May 1, 2024	Raymond AC, Liddle AD, Alvand A, Donaldson JR, Carrington RWJ, Miles J	Clinical Outcome of Free Latissimus Dorsi Flaps for Coverage of Soft Tissue Defects in Multiply Revised Total Knee Arthroplasties	Journal of Arthroplasty	2021	36(2): 664-9
634	E	Not relevant	ZZH and THM.; May 1, 2024	Ramkumar PN, Karnuta JM, Haeberle HS, Rodeo SA, Nwachukwu BU, Williams RJ	Effect of Preoperative Imaging and Patient Factors on Clinically Meaningful Outcomes and Quality of Life After Osteochondral Allograft Transplantation: A Machine Learning Analysis of Cartilage Defects of the Knee	The American journal of sports medicine	2021	49(8): 2177-86
635	E	Not relevant	ZZH and THM.; May 1, 2024	Ramkumar PN, Karnuta JM, Haeberle HS, Owusu-Akyaw KA, Warner TS, Rodeo SA, et al	Association Between Preoperative Mental Health and Clinically Meaningful Outcomes After Osteochondral Allograft for Cartilage Defects of the Knee: A Machine Learning Analysis	The American journal of sports medicine	2021	49(4): 948-57
636	E	Not involving X-rays	ZZH and THM.; May 1, 2024	Polce EM, Kunze KN, Paul KM, Levine BR	Machine Learning Predicts Femoral and Tibial Implant Size Mismatch for Total Knee Arthroplasty	Arthroplasty Today	2021	8: 268-77
637	E	Not relevant	ZZH and THM.; May 1, 2024	Pistono M, Bellafqira R, Coatrieux G	Cryptosystem Conversion, Packing and Matrix Processing of Homomorphically Encrypted Data: Application to IOT Devices	Ieee Access	2021	9: 28302-16
638	E	Not relevant	ZZH and THM.; May 1, 2024	Pisecky L, Grossbotzl G, Gahleitner M, Stevoska S, Stadler C, Haas C, et al	Progressive lateralization and constant hip geometry in children with DDH, NDH, and LCPD following hip reconstructive surgery: a cohort study of 73 patients with a mean follow-up of 49 years	Archives of Orthopaedic and Trauma Surgery	2021	/
639	E	Not relevant	ZZH and THM.; May 1, 2024	Pietsch M, Hochegger M, Djahani O, Mlaker G, Eder-Halbedl M, Hofstädter T	Handheld computer-navigated constrained total knee arthroplasty for complex extra-articular deformities	Archives of Orthopaedic and Trauma Surgery	2021	141(12): 2245-54
640	E	Not relevant	ZZH and THM.; May 1, 2024	Phombut C, Rooppakhun S, Sindhupakorn B	Morphometric Analysis and Three-Dimensional Computed Tomography Reconstruction of Thai Distal Femur	Applied Sciences-Basel	2021	11(3)
641	E	Not relevant	ZZH and THM.; May 1, 2024	Pérez-Prieto D, Hinarejos P, Alier A, Sorlí L, Martínez S, Puig L, et al	Adherence to a reliable PJI diagnostic protocol minimizes unsuspected positive cultures rate	BMC Musculoskeletal Disorders	2021	22(1)
642	E	Not relevant	ZZH and THM.; May 1, 2024	Peng LB, Zeng Y, Wu YG, Yang J, Pei FX, Shen B	Preoperative bacteriuria positivity on urinalysis increases wound complications in primary total hip arthroplasty regardless of the urine culture result Treatment algorithm for patients with metal allergy and knee osteoarthritis	Bmc Musculoskeletal Disorders	2021	22(1)
643	E	Not relevant	ZZH and THM.; May 1, 2024	Peña P, Ortega MA, Buján J, De La Torre B	Influence of psychological distress in patients with hypoallergenic total knee arthroplasty	International Journal of Environmental Research and Public Health	2021	18(11)
644	E	Not relevant	ZZH and THM.; May 1, 2024	Payra S, Mahadevan K	Design, Development, and Evaluation of a Bionic Knee-Ankle-Foot Orthosis Retrofit for Walking Gait Normalization	Ieee Transactions on Medical Robotics and Bionics	2021	3(3): 825-37
645	E	Not relevant	ZZH and THM.; May 1, 2024	Patrick NJ, Man LLC, Chau WW, Tim-Yun OM, Wing CK, Hing CK, et al	No difference in long-term functional outcomes or survivorship after total knee arthroplasty with or without computer navigation: a 17-year survivorship analysis	Knee Surgery & Related Research	2021	33(1)
646	I	Meets inclusion criteria	ZZH and THM.; May 1, 2024	Patel R, Thong EHE, Batta V, Bharath AA, Francis D, Howard J	Automated identification of orthopedic implants on radiographs using deep learning	Radiology: Artificial Intelligence	2021	3(4)
647	E	Overview article	ZZH and THM.; May 1, 2024	Park CH, Song SJ	Sensor-assisted total knee arthroplasty: A narrative review	CiOS Clinics in Orthopedic Surgery	2021	13(1): 1-9
648	E	Not relevant	ZZH and THM.; May 1, 2024	Pang CG, Yang XG, Zhao YL, Liu YC, Hu YC	A novel tool for predicting the survival of endoprosthesis used for reconstruction of the knee following tumor resection: a retrospective cohort study	Bmc Cancer	2021	21(1)
649	E	Not meeting the acceptance and discharge standards	ZZH and THM.; May 1, 2024	Pailhé R	Total knee arthroplasty: Latest robotics implantation techniques	Orthop Traumatol Surg Res	2021	107(1s): 102780
650	E	Not relevant	ZZH and THM.; May 1, 2024	Osmanski-Zenk K, Klinder A, Rimke C, Wirtz DC, Lohmann CH, Haas H, et al	Evaluation of the standard procedure for treatment of periprosthetic joint infections of total knee and hip arthroplasty: a comparison of the 2015 and 2020 census in total joint replacement centres in Germany	BMC Musculoskeletal Disorders	2021	22(1)
651	E	Not relevant	ZZH and THM.; May 1, 2024	Omar M, Windhagen H, Krettek C, Ettinger M	Noninvasive diagnostic of periprosthetic joint infection by urinary peptide markers: A preliminary study	J Orthop Res	2021	39(2): 339-47
652	E	Not relevant	ZZH and THM.; May 1, 2024	Olsson S, Akbarian E, Lind A, Razavian AS, Gordon M	Automating classification of osteoarthritis according to Kellgren-Lawrence in the knee using deep learning in an unfiltered adult population	BMC Musculoskeletal Disorders	2021	22(1)
653	E	Not relevant	ZZH and THM.; May 1, 2024	Ogura K, Fujiwara T, Morris CD, Boland PJ, Healey JH	Long-term competing risks for overall and cause-specific failure of rotating-hinge distal femoral arthroplasty for tumour reconstruction	Bone & Joint Journal	2021	103B(8): 1405-13
654	E	Not relevant	ZZH and THM.; May 1, 2024	Novoa-Parra CD, Sanjuan-Cerveró R, De La Iglesia NH, Franco-Ferrando N, Larrainzar-Garijo R, Lizaur-Utrilla A	Importance of the gender and preoperative knee sagittal alignment to avoid unnecessary tibial resection in TKR	European Journal of Orthopaedic Surgery and Traumatology	2021	31(2): 333-40
655	E	Not relevant	ZZH and THM.; May 1, 2024	Niesen AE, Hull ML	Propagation of registration error into maximum total point motion to analyze tibial baseplate stability at six months using marker-based and model-based RSA	Journal of Biomechanics	2021	/
656	E	Not relevant	ZZH and THM.; May 1, 2024	Nichols LRB	Has the Threshold for Epiphysiodesis Versus Lengthening Changed in the Era of Magnetically Controlled Nails?	J Pediatr Orthop	2021	41(Suppl 1): S24-s32
657	E	Not relevant	ZZH and THM.; May 1, 2024	Chicago, Illinois	Autologous Bone Marrow Concentrate in Knee Osteochondral Allograft Transplantation	https://clinicaltrialsgov/show/NCT04739930	2021	doi: PMID: CN-02234798
658	E	Not relevant	ZZH and THM.; May 1, 2024	Kevin G Shea, James L Carey	How to Best Treat Anterior Cruciate Ligament Injuries	https://clinicaltrialsgov/show/NCT04770233	2021	doi: PMID: CN-02249292
659	E	Not relevant	ZZH and THM.; May 1, 2024	Chicago, Illinois,	Anterior Knee Pain Between Unisex Knee Prosthesis VS Gender Specific Knee Prosthesis Following MIS TKA	https://clinicaltrialsgov/show/NCT05045651	2021	doi: PMID: CN-02331579
660	E	Not relevant	ZZH and THM.; May 1, 2024	Kota Bharu, Kelantan,	Malay Glaucoma Eye Study II Navigation, Mobility and Reading Ability in Primary Glaucoma	https://clinicaltrialsgov/show/NCT04736264	2021	doi: PMID: CN-02234704
661	E	Not relevant	ZZH and THM.; May 1, 2024	Arvind S Narayanan, Sebastian M Densley	On-Table Versus Off-Table Total Hip Arthroplasty	https://clinicaltrialsgov/show/NCT04831372	2021	doi: PMID: CN-02253522
662	E	Not relevant	ZZH and THM.; May 1, 2024	Yao Tong , Xuhong Li	Radiofrequency and Pelvic Organ Prolapse	https://clinicaltrialsgov/show/NCT04855071	2021	doi: PMID: CN-02269738
663	E	Not relevant	ZZH and THM.; May 1, 2024	Ahmed Daoub, Kaif Qayum, Ravi Patel, Amr Selim, Robin Banerjee	Robotic-assisted Versus Conventional Total Knee Arthroplasty: a Multicenter and Randomized Controlled Clinical Trial	https://clinicaltrialsgov/show/NCT04982198	2021	doi: PMID: CN-02291120
664	E	Not relevant	ZZH and THM.; May 1, 2024	Malle, Belgium	A Post-market Observational ORIGIN® vs VANGUARD® PS Clinical Study	Research with human participants	2021	/
665	E	Not relevant	ZZH and THM.; May 1, 2024	National and Kapodistrian University of Athens	Preoperative Rehabilitation in Greek Patients Undergoing Total Knee Arthroplasty	https://clinicaltrialsgov/show/NCT04911205	2021	doi: PMID: CN-02278108
666	E	Not relevant	ZZH and THM.; May 1, 2024	Xinyu Fu, Yiming She, Guangwen Jin, Chengri Liu	A Comparison of Patients Receiving a Total Knee Replacement With Robotic Assistance or With Conventional Instrumentation	https://clinicaltrialsgov/show/NCT04976972	2021	doi: PMID: CN-02297001
667	E	Not relevant	ZZH and THM.; May 1, 2024	Alberta Hip and Knee Clinic	Topical Vancomycin for Infection Prophylaxis in TJA	https://clinicaltrialsgov/show/NCT04993027	2021	doi: PMID: CN-02297375
668	E	Not relevant	ZZH and THM.; May 1, 2024	Constanza San Martín Valenzuela, Rafael Tabarés-Seisdedos	Efficiency Assessment of the Methodology for the Follow-up of Patients With Knee Prostheses	https://clinicaltrialsgov/show/NCT04850300	2021	doi: PMID: CN-02269605
669	E	Not relevant	ZZH and THM.; May 1, 2024	Robert A Sershon, Kevin B Fricka	A Randomized Controlled Trial for Partial Knee Arthroplasty	https://clinicaltrialsgov/show/NCT05037734	2021	doi: PMID: CN-02307761
670	E	Not relevant	ZZH and THM.; May 1, 2024	Clydebank	Persona Partial Knee Study	https://clinicaltrialsgov/show/NCT04913987	2021	doi: PMID: CN-02289641
671	E	Not relevant	ZZH and THM.; May 1, 2024	H U Cameron, Y B Jung	A Comparison of Patients Receiving a Unicompartmental Knee Replacement With Robotic Assistance or With Conventional Instrumentation	https://clinicaltrialsgov/show/NCT04992078	2021	doi: PMID: CN-02297363
672	E	Not relevant	ZZH and THM.; May 1, 2024	Nathwani D, Shenoy R	Latest Advances in Robot-Assisted Knee Arthroplasty	Surg Technol Int	2021	39: 331-7
673	E	Not relevant	ZZH and THM.; May 1, 2024	Nagano H, Sparrow W, Begg R	Developments in Smart Multi-Function Gait Assistive Devices for the Prevention and Treatment of Knee Osteoarthritis-A Literature Review	Applied Sciences-Basel	2021	11(22)
674	E	Not relevant	ZZH and THM.; May 1, 2024	Muhlhofer H, Renz N, Zahar A, Ldemann M, Rudert M, Hube R, et al	Diagnosis of periprosthetic joint infection Development of an evidence-based algorithm by the work group of implant-associated infection of the AE-(German Society for Arthroplasty)	Orthopade	2021	50(4): 312-25
675	E	Not relevant	ZZH and THM.; May 1, 2024	Moverman MA, Bruha MJ, Pagani NR, Puzzitiello RN, Menendez ME, Barnes CL	Perioperative Medical Optimization of Symptomatic Benign Prostatic Hyperplasia Is an Economically Justified Infection Prevention Strategy in Total Joint Arthroplasty	Journal of Arthroplasty	2021	36(7): 2551-7
676	E	Not relevant	ZZH and THM.; May 1, 2024	Moser LB, Prabhakar P, Hess S, Hirschmann MT	Diagnostic algorithm in patients with flexion instability after cruciate-retaining total knee arthroplasty: A case report	Clinics and Practice	2021	11(3): 687-93
677	E	Not relevant	ZZH and THM.; May 1, 2024	Morsy AM, Elbana EG, Mostafa AG, Edward MA, Hafez MA	Comparison of Functional Outcome of Total and Unicompartmental Knee Arthroplasty Using Computer-Assisted Patient-Specific Templating	Advances in Orthopedics	2021	/
678	E	Not relevant	ZZH and THM.; May 1, 2024	Moret CS, Hirschmann MT	Navigation and robotics in knee arthroplasty	Arthroskopie	2021	34(5): 351-7
679	E	Not relevant	ZZH and THM.; May 1, 2024	Molfetta L, Casabella A, Palermo A	The Patellar Resurfacing in Total Knee Prosthesis: Indications for Bone Stock and Patellar Morphology	Frontiers in Medicine	2021	7
680	E	Not relevant	ZZH and THM.; May 1, 2024	Mittal A, Meshram P, Kim TK	What is the evidence for clinical use of advanced technology in unicompartmental knee arthroplasty?	International Journal of Medical Robotics and Computer Assisted Surgery	2021	17(5)
681	E	Not relevant	ZZH and THM.; May 1, 2024	Mishvelov AE, Khanmukhometov FO, Idrisova KR, Konovalov EA, Tsikanova EM, Gemueva DA, et al	Features of the use of Methods of Planning and Conducting Surgical Interventions in Orthopedics with the Assested Technology of Additional Reality	Annals of Medical and Health Sciences Research	2021	11: 1594-8
682	E	Not relevant	ZZH and THM.; May 1, 2024	Miotti G, Schlummer T	Complex periprosthetic combination injury Periprosthetic, interprosthetic and patellar fractures in an aged person	Unfallchirurg	2021	124(12): 1018-23
683	E	Not relevant	ZZH and THM.; May 1, 2024	Mileusnic MP, Rettinger L, Highsmith MJ, Hahn A	Benefits of the Genium microprocessor controlled prosthetic knee on ambulation, mobility, activities of daily living and quality of life: a systematic literature review	Disability and rehabilitation Assistive technology	2021	16(5): 453-64
684	E	Not relevant	ZZH and THM.; May 1, 2024	Mester B, Guder W, Streitburger A, Schoepp C, Nottrott M, Podleska L, et al	Return to Sports and Activity in Tumor Orthopaedics	Zeitschrift Fur Orthopadie Und Unfallchirurgie	2021	doi: 10
685	E	Not relevant	ZZH and THM.; May 1, 2024	Merle C, Aldinger PR	[New technologies (robotics, "custom-made") for unicondylar knee arthroplasty-contra]	Orthopade	2021	50(2): 124-9
686	E	Not relevant	ZZH and THM.; May 1, 2024	Merkely G, Ackermann J, Sheehy E, Gomoll AH	Does Flipping the Tubercle for Improved Cartilage Repair Exposure Increase the Risk for Arthrofibrosis?	Cartilage	2021	13(1_SUPPL): 311S-7S
687	E	Not relevant	ZZH and THM.; May 1, 2024	Mercader A, Rottinger T, Bigdeli A, Rottinger H, Lueth TC, Ieee	A 3D Printed Mechanical Model of the Knee to Detect and Avoid Total Knee Replacement Surgery Errors; [C]	the IEEE International Conference on Robotics and Automation (ICRA), Xian, PEOPLES R CHINA	2021	/
688	E	Not relevant	ZZH and THM.; May 1, 2024	Mercader A, Roettinger H, Bigdeli A, Lueth TC	Visualization of patient’s knee movement and joint contact area during knee flexion for orthopaedic surgery planing validation	Computer Methods in Biomechanics and Biomedical Engineering: Imaging and Visualization	2021	9(3): 294-301
689	E	Not relevant	ZZH and THM.; May 1, 2024	Meier M, Calliess T, Tibesku C, Beckmann J	[New technologies (robotics, custom-made) in unicondylar knee arthroplasty-pro]	Orthopade	2021	50(2): 130-5
690	E	Not relevant	ZZH and THM.; May 1, 2024	Mcgrath M, Moser D	How Heel Rise Control Affects Amputee Biomechanics	Prosthetics and Orthotics International	2021	45(6): 213
691	E	Not relevant	ZZH and THM.; May 1, 2024	Mcgeehan MA, Adamczyk PG, Nichols KM, Hahn ME	A Reduced-Order Computational Model of a Semi-Active Variable-Stiffness Foot Prosthesis	Journal of Biomechanical Engineering-Transactions of the Asme	2021	143(7)
692	E	Not relevant	ZZH and THM.; May 1, 2024	Mcgeehan MA, Adamczyk PG, Nichols KM, Hahn ME	A Computational Gait Model With a Below-Knee Amputation and a Semi-Active Variable-Stiffness Foot Prosthesis	Journal of Biomechanical Engineering-Transactions of the Asme	2021	143(12)
693	E	Not relevant	ZZH and THM.; May 1, 2024	Mcdonald KA, Teater RH, Cruz JP, Kerr JT, Bastas G, Zelik KE	Adding a toe joint to a prosthesis: walking biomechanics, energetics, and preference of individuals with unilateral below-knee limb loss	Sci Rep	2021	11(1): 1924
694	E	Not relevant	ZZH and THM.; May 1, 2024	Mcauliffe M, O'connor P, Major L, Garg G, Whitehouse SL, Crawford R	Which Pre- And Postoperative Coronal Plane Laxity Parameters Influence Patient Satisfaction and Function after Primary Total Knee Arthroplasty?	Journal of Knee Surgery	2021	34(13): 1446-53
695	E	Not relevant	ZZH and THM.; May 1, 2024	Mathis DT, Lohrer L, Amsler F, Hirschmann MT	Reasons for failure in primary total knee arthroplasty - An analysis of prospectively collected registry data	Journal of Orthopaedics	2021	23: 60-6
696	E	Not relevant	ZZH and THM.; May 1, 2024	Masse V, Ghate RS	Using standard X-ray images to create 3D digital bone models and patient-matched guides for aiding implant positioning and sizing in total knee arthroplasty	Computer Assisted Surgery	2021	26(1): 31-40
697	E	Not relevant	ZZH and THM.; May 1, 2024	Martin RK, Wastvedt S, Pareek A, Persson A, Visnes H, Fenstad AM, et al	PREDICTING SUBSEQUENT REVISION ACL RECONSTRUCTION: A MACHINE LEARNING ANALYSIS OF THE NORWEGIAN KNEE LIGAMENT REGISTER	Journal of ISAKOS	2021	6(6): 461
698	E	Not relevant	ZZH and THM.; May 1, 2024	Marquet-Rivera RA, Urriolagoitia-Sosa G, Hernandez-Vazquez RA, Romero-Angeles B, Mastache-Miranda OA, Urriolagoitia-Calderon G	High Biofidelity 3D Biomodel Reconstruction from Soft and Hard Tissues (Knee), FEM, and 3D Printing: A Three-Dimensional Methodological Proposal	Biomed Research International	2021	/
699	E	Not relevant	ZZH and THM.; May 1, 2024	Marques EMR, Dennis J, Beswick AD, Higgins J, Thom H, Welton N, et al	Choice between implants in knee replacement: Protocol for a Bayesian network meta-analysis, analysis of joint registries and economic decision model to determine the effectiveness and cost-effectiveness of knee implants for NHS patients-The KNee Implant Prostheses Study (KNIPS)	BMJ Open	2021	11(1)
700	E	Not relevant	ZZH and THM.; May 1, 2024	Marchand RC, Taylor KB, Scholl L, Marchand KB, Bhowmik-Stoker M, Chen ZM, et al	Total Knee Arthroplasty in the Valgus Knee: Can New Operative Technologies Affect Surgical Technique and Outcomes?	Surgical Technology International-International Developments in Surgery and Surgical Research	2021	39
701	E	Not relevant	ZZH and THM.; May 1, 2024	Malhotra R, Gupta S, Gupta V, Manhas V	Navigated Unicompartmental Knee Arthroplasty: A Different Perspective	CiOS Clinics in Orthopedic Surgery	2021	13(4): 491-8
702	E	Not relevant	ZZH and THM.; May 1, 2024	Mahri M, Shen N, Berrizbeitia F, Rodan R, Daer A, Faigan M, et al	Osseointegration Pharmacology: A Systematic Mapping Using Artificial Intelligence	Acta Biomaterialia	2021	119: 284-302
703	E	Not relevant	ZZH and THM.; May 1, 2024	Mahlouly J, Douet T, Gilliéron P, Antoniadis A, Guyen O, Palazzuolo M	Coronal alignment, outliers and operative time in total knee arthroplasty with navigation, patient specific guides or standard instrumentation: A single surgeon series on 274 cases (9915)	Swiss Medical Weekly	2021	151(SUPPL 250): 53S
704	E	Not relevant	ZZH and THM.; May 1, 2024	Mahfouz MR, Fatah EEA, Johnson JM, Komistek RD	A novel approach to 3D bone creation in minutes 3D ULTRASOUND	Bone & Joint Journal	2021	103B(6): 81-6
705	E	Not relevant	ZZH and THM.; May 1, 2024	Maharjan R, Shrestha BP, Chaudhary P, Rijal R, Shah Kalawar RP	Functional outcome of patients of tibial fracture treated with solid nail (SIGN nail) versus conventional hollow nail – A randomized trial	Journal of clinical orthopaedics and trauma	2021	12(1): 148‐60
706	E	Not relevant	ZZH and THM.; May 1, 2024	Maeztu Redin D, Caroux J, Rohan PY, Pillet H, Cermolacce A, Trnka J, et al	A wear model to predict the damage of ACL implants	Computer Methods in Biomechanics and Biomedical Engineering	2021	24(SUPPL 1): S115-S7
707	E	Not relevant	ZZH and THM.; May 1, 2024	Liu YX, Gutierrez-Farewik EM, Ieee	Muscle synergies enable accurate joint moment prediction using few electromyography sensors; [C]	the IEEE/RSJ International Conference on Intelligent Robots and Systems (IROS), Electr Network	2021	/
708	E	Not relevant	ZZH and THM.; May 1, 2024	Li Z, Zhang X, Ding L, Du K, Yan J, Chan MTV, et al	Deep learning approach for guiding three-dimensional computed tomography reconstruction of lower limbs for robotically-assisted total knee arthroplasty	Int J Med Robot	2021	17(5): e2300
709	E	Not relevant	ZZH and THM.; May 1, 2024	Li Y, Wang XG, Tian H, Tao LY	Effect of femoral component rotational alignment in total knee arthroplasty by using 3D-printed patient-specific instruments: a prospective randomized control study	Zhonghua yi xue za zhi	2021	101(35): 2766‐71
710	E	Not relevant	ZZH and THM.; May 1, 2024	Li XW, Xiao YX, He C, Hu BS, Yu HL	A Gait Simulation and Evaluation System for Hip Disarticulation Prostheses	Ieee Transactions on Automation Science and Engineering	2021	18(2): 448-57
711	E	Not relevant	ZZH and THM.; May 1, 2024	Li XW, Deng ZP, Meng QL, Bai SP, Chen WM, Yu HL	Design and optimization of a hip disarticulation prosthesis using the remote center of motion mechanism	Technology and Health Care	2021	29(2): 269-81
712	E	Not relevant	ZZH and THM.; May 1, 2024	Li X, Deng Z, Meng Q, Bai S, Chen W, Yu H	Design and optimization of a hip disarticulation prosthesis using the remote center of motion mechanism	Technology and Health Care	2021	29(2): 269-81
713	E	Not relevant	ZZH and THM.; May 1, 2024	Levins JG, Kukreja M, Scott Paxton E, Green A	Computer-Assisted Preoperative Planning and Patient-Specific Instrumentation for Glenoid Implants in Shoulder Arthroplasty	JBJS Reviews	2021	9(9)
714	E	Not relevant	ZZH and THM.; May 1, 2024	Lei L, Song YM, Peng Y, Liu ZJ, Ieee	Gait recognition based on the mean impact value and probability neural network; [C]	the 33rd Chinese Control and Decision Conference (CCDC), Kunming, PEOPLES R CHINA	2021	/
715	E	Not relevant	ZZH and THM.; May 1, 2024	Leestma JK, Fehr KH, Adamczyk PG	Adapting Semi-Active Prostheses to Real-World Movements: Sensing and Controlling the Dynamic Mean Ankle Moment Arm with a Variable-Stiffness Foot on Ramps and Stairs	Sensors	2021	21(18)
716	E	Not relevant	ZZH and THM.; May 1, 2024	Leelasestaporn C, Thuwapitchayanant M, Sirithanapipat P, Sa-Ngasoongsong P, Ruengsilsuwit P	Reliability of imageless computer-assisted navigation for femoral rotational alignment in total knee arthroplasty	Malaysian Orthopaedic Journal	2021	15(1): 79-84
717	E	Not relevant	ZZH and THM.; May 1, 2024	Laurent D, Scotti C, Schreiner M, Neubauer M, Muellner T, Zaric O, et al	Regeneration of hyaline cartilage in response to a single injection of LNA043, an ANGPTL3 mimetic, in the knee of patients with a focal cartilage defect	Osteoarthritis and cartilage	2021	29: S220‐S1
718	E	Not relevant	ZZH and THM.; May 1, 2024	Laudanski AF, Acker SM	Classification of high knee flexion postures using EMG signals	Work-a Journal of Prevention Assessment & Rehabilitation	2021	68(3): 701-9
719	E	Not relevant	ZZH and THM.; May 1, 2024	Kwon YM, Della Valle CJ, Lombardi AV, Garbuz DS, Berry DJ, Jacobs JJ	Risk Stratification Algorithm for Management of Head-Neck Taper Tribocorrosion in Patients with Metal-on-Polyethylene Total Hip Arthroplasty: Consensus Statement of the American Association of Hip and Knee Surgeons, the American Academy of Orthopaedic Surgeons, and The Hip Society	The Journal of bone and joint surgery American volume	2021	103(5): e18
720	E	Not relevant	ZZH and THM.; May 1, 2024	Kuruganti U, Pradhan A, Toner J	High-Density Electromyography Provides Improved Understanding of Muscle Function for Those With Amputation	Frontiers in Medical Technology	2021	3
721	E	Not involving X-rays	ZZH and THM.; May 1, 2024	Kunze KN, Polce EM, Patel A, Courtney PM, Levine BR	Validation and performance of a machine-learning derived prediction guide for total knee arthroplasty component sizing	Archives of Orthopaedic and Trauma Surgery	2021	141(12): 2235-44
722	E	Not relevant	ZZH and THM.; May 1, 2024	Kumbhalkar MA, Rambhad KS, Kanu NJ	An insight into biomechanical study for replacement of knee joint; [C]	the 3rd International Conference on Advances in Mechanical Engineering and Nanotechnology (ICAMEN), Jaipur, INDIA	2021	/
723	E	Not relevant	ZZH and THM.; May 1, 2024	Kumar A, Godiyal AK, Joshi P, Joshi D	A New Force Myography-Based Approach for Continuous Estimation of Knee Joint Angle in Lower Limb Amputees and Able-Bodied Subjects	IEEE Journal of Biomedical and Health Informatics	2021	25(3): 701-10
724	E	Not relevant	ZZH and THM.; May 1, 2024	Krausz NE, Hargrove LJ	Sensor Fusion of Vision, Kinetics, and Kinematics for Forward Prediction During Walking With a Transfemoral Prosthesis	Ieee Transactions on Medical Robotics and Bionics	2021	3(3): 813-24
725	E	Not relevant	ZZH and THM.; May 1, 2024	Kondo M, Kameishi S, Kim K, Metzler NF, Maak TG, Hutchinson DT, et al	Safety and efficacy of human juvenile chondrocyte-derived cell sheets for osteochondral defect treatment	npj Regenerative Medicine	2021	6(1)
726	E	Not relevant	ZZH and THM.; May 1, 2024	Koh IJ, Chalmers CE, Lin CC, Park SB, Mcgarry MH, Lee TQ	Posterior stabilized total knee arthroplasty reproduces natural joint laxity compared to normal in kinematically aligned total knee arthroplasty: a matched pair cadaveric study	Archives of Orthopaedic and Trauma Surgery	2021	141(1): 119‐27
727	E	Not relevant	ZZH and THM.; May 1, 2024	Kladny B	Rehabilitation following total knee replacement	Orthopade	2021	50(11): 894-9
728	E	Not relevant	ZZH and THM.; May 1, 2024	Kim JK, Ro DH, Han SM, Lee MC, Han HS	Efficacy and Safety of Bioabsorbable Bone Hemostatic Agent in Total Knee Arthroplasty: a Prospective Randomized Controlled Trial	Clinical and applied thrombosis/hemostasis	2021	27: 10760296211023589
729	E	Not relevant	ZZH and THM.; May 1, 2024	Kilian D, Sembdner P, Bretschneider H, Ahlfeld T, Mika L, Lutzner J, et al	3D printing of patient-specific implants for osteochondral defects: workflow for an MRI-guided zonal design	Bio-Design and Manufacturing	2021	4(4): 818-32
730	E	Not relevant	ZZH and THM.; May 1, 2024	Khademi G, Simon D	Toward Minimal-Sensing Locomotion Mode Recognition for a Powered Knee-Ankle Prosthesis	IEEE Transactions on Biomedical Engineering	2021	68(3): 967-79
731	E	Not relevant	ZZH and THM.; May 1, 2024	Kaye AD, Ridgell S, Alpaugh ES, Mouhaffel A, Kaye AJ, Cornett EM, et al	Peripheral Nerve Stimulation: A Review of Techniques and Clinical Efficacy	Pain and Therapy	2021	10(2): 961-72
732	I	Meets inclusion criteria	ZZH and THM.; May 1, 2024	Karnuta JM, Luu BC, Roth AL, Haeberle HS, Chen AF, Iorio R, et al	Artificial Intelligence to Identify Arthroplasty Implants From Radiographs of the Knee	Journal of Arthroplasty	2021	36(3): 935-40
733	E	Not meeting the acceptance and discharge standards	ZZH and THM.; May 1, 2024	Karnuta JM, Haeberle HS, Luu BC, Roth AL, Molloy RM, Nystrom LM, et al	Artificial Intelligence to Identify Arthroplasty Implants From Radiographs of the Hip	Journal of Arthroplasty	2021	36(7): S290-+
734	E	Not relevant	ZZH and THM.; May 1, 2024	Karnuta J, Haeberle H, Owusu-Akyaw K, Nkrumah K, Rodeo S, Nwachukwu B, et al	Pre-operative mental health predicts clinically meaningful outcomes after osteochondral allograft for cartilage defects of the knee: A machine learning analysis	Orthopaedic Journal of Sports Medicine	2021	9(7 SUPPL 4)
735	E	Not relevant	ZZH and THM.; May 1, 2024	Kanna R, Brasanna A, Shetty GM, Ravichandran C	No influence of obesity on mid-term clinical, functional, and radiological results after computer-navigated total knee arthroplasty using a gap balancing technique	Journal of Clinical Orthopaedics and Trauma	2021	16: 136-42
736	E	Not relevant	ZZH and THM.; May 1, 2024	Kandel CE, Jenkinson R, Widdifield J, Hansen BE, Davey JR, Muller MP, et al	Identification of prosthetic hip and knee joint infections using administrative databases-A validation study	Infection Control and Hospital Epidemiology	2021	42(3): 325-30
737	E	Not relevant	ZZH and THM.; May 1, 2024	Kamidi VR, Horn JC, Gregg RD, Hamed KA	Distributed Controllers for Human-Robot Locomotion: A Scalable Approach Based on Decomposition and Hybrid Zero Dynamics	Ieee Control Systems Letters	2021	5(6): 1976-81
738	E	Not relevant	ZZH and THM.; May 1, 2024	Kamal A	Revision Total Knee Arthroplasty after Periprosthetic Knee Fractures [D];	新疆医科大学	2021	/
739	E	Not relevant	ZZH and THM.; May 1, 2024	Jiranek W, Surace P	Diagnosis of Prosthetic Joint Infection	J Surg Orthop Adv	2021	30(4): 212-5
740	E	Not meeting the acceptance and discharge standards	ZZH and THM.; May 1, 2024	Jenny JY, Saragaglia D, Bercovy M, Cazenave A, Gaillard T, Chatain F, et al	Navigation Improves the Survival Rate of Mobile-Bearing Total Knee Arthroplasty by Severe Preoperative Coronal Deformity: A Propensity Matched Case-Control Comparative Study	Journal of Knee Surgery	2021	34(10): 1080-4
741	E	The research population is patients with osteoporosis.	ZZH and THM.; May 1, 2024	Jamshidi A, Pelletier JP, Labbe A, Abram F, Martel-Pelletier J, Droit A	Machine Learning-Based Individualized Survival Prediction Model for Total Knee Replacement in Osteoarthritis: Data From the Osteoarthritis Initiative	Arthritis Care Res (Hoboken)	2021	73(10): 1518-27
742	E	Not meeting the acceptance and discharge standards	ZZH and THM.; May 1, 2024	Jacobs D, Mccallin J	Dorsal Root Ganglion Stimulation in the Treatment of Primary Knee Pain from Osteoarthritis	Neuromodulation	2021	24(4): e135
743	E	Not meeting the acceptance and discharge standards	ZZH and THM.; May 1, 2024	Ito H, Ichihara K, Tamari K, Amano T, Tanaka S, Uchida S, et al	Determination of reference intervals for knee motor functions specific to patients undergoing knee arthroplasty	PLoS ONE	2021	16(4 April)
744	E	Not meeting the acceptance and discharge standards	ZZH and THM.; May 1, 2024	GUEUGNON M, FOURNEL I	Effectiveness, safety, and cost–utility of a knee brace in medial knee osteoarthritis: the ERGONOMIE randomized controlled trial	Osteoarthritis and Cartilage	2021	doi: PMID: CN-02351376
745	E	Not meeting the acceptance and discharge standards	ZZH and THM.; May 1, 2024	Iniguez M, Negrin R, Duboy J, Reyes NO, Diaz R	Robot-Assisted Unicompartmental Knee Arthroplasty: increasing Surgical Accuracy? A Cadaveric Study	Journal of knee surgery	2021	34(6): 628‐34
746	E	Not meeting the acceptance and discharge standards	ZZH and THM.; May 1, 2024	Hulme CH, Peffers MJ, Harrington GMB, Wilson E, Perry J, Roberts S, et al	Identification of Candidate Synovial Fluid Biomarkers for the Prediction of Patient Outcome After Microfracture or Osteotomy	American Journal of Sports Medicine	2021	49(6): 1512-23
747	E	Overview article	ZZH and THM.; May 1, 2024	Howell M, Liao Q, Gee CW	Surgical Management of Osteochondral Defects of the Knee: An Educational Review	Current Reviews in Musculoskeletal Medicine	2021	14(1): 60-6
748	E	Not relevant	ZZH and THM.; May 1, 2024	Hoerlesberger N, Glehr M, Amerstorfer F, Hauer G, Leithner A, Sadoghi P	Residents' Learning Curve of Total Knee Arthroplasty Based on Radiological Outcome Parameters: A Retrospective Comparative Study	Journal of Arthroplasty	2021	36(1): 154-9
749	E	Not relevant	ZZH and THM.; May 1, 2024	Hisano G, Hashizume S, Kobayashi T, Major MJ, Nakashima M, Hobara H	Unilateral above-knee amputees achieve symmetric mediolateral ground reaction impulse in walking using an asymmetric gait strategy	Journal of Biomechanics	2021	/
750	E	Not relevant	ZZH and THM.; May 1, 2024	Hinckel BB, Thomas D, Vellios EE, Hancock KJ, Calcei JG, Sherman SL, et al	Algorithm for Treatment of Focal Cartilage Defects of the Knee: Classic and New Procedures	Cartilage	2021	13(1): 473S-95S
751	E	Not relevant	ZZH and THM.; May 1, 2024	Heitzmann D, Block J, Wolf SI, Alimusaj M	Small prosthetic foot adjustments to accommodate shoe heel height have significant effects on the biomechanics of walking	Gait & posture	2021	90: 94
752	E	Not relevant	ZZH and THM.; May 1, 2024	Heins S, Tolu S, Ronsse R	Online Learning of the Dynamical Internal Model of Transfemoral Prosthesis for Enhancing Compliance	Ieee Robotics and Automation Letters	2021	6(4): 6156-63
753	E	Not relevant	ZZH and THM.; May 1, 2024	Heidari M, Rahmanivahid P, Yusof F, Kashani J	Design and fabrication of a drill guide template for total elbow arthroplasty	Revista Internacional De Metodos Numericos Para Calculo Y Diseno En Ingenieria	2021	37(1)
754	E	Not relevant	ZZH and THM.; May 1, 2024	Hasan S, Kaptein BL, Nelissen R, Van Hamersveld KT, Toksvig-Larsen S, Marang-Van De Mheen PJ	The Influence of Postoperative Coronal Alignment on Tibial Migration After Total Knee Arthroplasty in Preoperative Varus and Valgus Knees A Secondary Analysis of 10 Randomized Controlled Trials Using Radiostereometric Analysis	Journal of Bone and Joint Surgery-American Volume	2021	103(24): 2281-90
755	E	Not relevant	ZZH and THM.; May 1, 2024	Hanusrichter Y, Frieler S, Gessmann J, Schulte M, Krejczy M, Schildhauer T, et al	Does the Implementation of the PRO-IMPLANT Foundation Treatment Algorithm Improve the Outcome of Chronic Periprosthetic Knee Infections? Mid-Term Results of a Prospective Study	Zeitschrift Fur Orthopadie Und Unfallchirurgie	2021	doi: 10
756	E	Overview article	ZZH and THM.; May 1, 2024	Han SY, Rodriguez-Quintana D, Freedhand AM, Mathis KB, Boiwka AV, Noble PC	Contemporary Robotic Systems in Total Knee Arthroplasty A Review of Accuracy and Outcomes	Orthopedic Clinics of North America	2021	52(2): 83-92
757	E	Overview article	ZZH and THM.; May 1, 2024	Han S, Rodriguez-Quintana D, Freedhand AM, Mathis KB, Boiwka AV, Noble PC	Contemporary Robotic Systems in Total Knee Arthroplasty: A Review of Accuracy and Outcomes	Orthop Clin North Am	2021	52(2): 83-92
758	E	Not relevant	ZZH and THM.; May 1, 2024	Hamilton JL, Mohamed MF, Witt BR, Wimmer MA, Shafikhani SH	THERAPEUTIC ASSESSMENT OF N-FORMYL-METHIONYL-LEUCYL- PHENYLALA NINE (fMLP) IN REDUCING PERIPROSTHETIC JOINT INFECTION	European Cells & Materials	2021	42: 122-38
759	E	Not relevant	ZZH and THM.; May 1, 2024	Gurazhev MB, Baitov VS, Gavrilov AA, Pavlov VV, Korytkin AA	Methods of the Tibia Bone Defect Management in Primary Knee Arthroplasty: Systematic Review	Travmatologiya I Ortopediya Rossii	2021	27(3): 173-88
760	E	Not relevant	ZZH and THM.; May 1, 2024	Gunther T, Farkashazi M, Mihalik G, Nyoger Z, Kovacs T	Functional outcome after lower limb periprosthetic fractures	Injury	2021	52: S44-S7
761	E	Not relevant	ZZH and THM.; May 1, 2024	Gulati A, Staats P	Patient Preferences Effects the Interventional Pain Management Treatment Selection Algorithm for Chronic Low Back Pain	Neuromodulation	2021	24(4): e82
762	E	Not relevant	ZZH and THM.; May 1, 2024	Gul D, Akpancar S, Demir O	Cost effectiveness of two-stage algorithm (prolotherapy injections prior to total knee arthroplasty) in the management of advanced stage knee osteoarthritis in the geriatric population	Acta Orthopaedica Belgica	2021	86(S 3): 61-71
763	E	Not relevant	ZZH and THM.; May 1, 2024	Grothues SAGA, Radermacher K	Variation of the three-dimensional femoral j-curve in the native knee	Journal of Personalized Medicine	2021	11(7)
764	E	Not relevant	ZZH and THM.; May 1, 2024	Grosser OS, Klutzny M, Wissel H, Kupitz D, Finger M, Schenke S, et al	Quantitative imaging of bone remodeling in patients with a unicompartmental joint unloading knee implant (ATLAS Knee System)-effect of metal artifacts on a SPECT-CT-based quantification	Ejnmmi Physics	2021	8(1)
765	E	Not relevant	ZZH and THM.; May 1, 2024	Grifka J, Baier C, Maderbacher G	Improved femoral component rotation in total knee arthroplasty: an anatomical study with optimized gap balancing	Archives of Orthopaedic and Trauma Surgery	2021	141(10): 1669-75
766	E	Not relevant	ZZH and THM.; May 1, 2024	Griffiths B, Diment L, Granat MH	A Machine Learning Classification Model for Monitoring the Daily Physical Behaviour of Lower-Limb Amputees	Sensors (Basel, Switzerland)	2021	21(22)
767	E	Not relevant	ZZH and THM.; May 1, 2024	Graichen H, Von Eisenhart-Rothe R	Revision TKA – Why does it occur and how to solve specific problems - Editorial	Journal of Orthopaedics	2021	23: A1-A2
768	E	Not relevant	ZZH and THM.; May 1, 2024	Golovin MA, Fogt EV, Petrauskas MV, Kaplun DI, Sufelfa AR, Ieee	Automated Technology of Manufacturing the Below Knee Prosthetic Socket;[C]	the IEEE Conference of Russian Young Researchers in Electrical and Electronic Engineering (ElConRus), Saint Petersburg Electrotechn Univ, RUSSIA	2021	/
769	E	Not relevant	ZZH and THM.; May 1, 2024	Goh GS, Tornetta P, Parvizi J	Facilitating the Approval Process of Anti-Infective Technologies and Advancing Them to the Market Insights from an FDA Workshop on Orthopaedic Device-Related Infections	Journal of Bone and Joint Surgery-American Volume	2021	103(15)
770	E	Not relevant	ZZH and THM.; May 1, 2024	Gheorghiu N, Socea B, Dimitriu MCT, Bacalbasa N, Stan G, Orban H	A finite element analysis for predicting outcomes of cemented total knee arthroplasty	Experimental and Therapeutic Medicine	2021	21(3)
771	E	Not relevant	ZZH and THM.; May 1, 2024	Ghaednia H, Owens C, Keiderling LE, Hart J, Varadarajan K, Schwab J, et al	Characterization of Interfacial Failure in Cemented Total Joint Replacements via Self-Sensing Bone Cement, Electrical Impedance Tomography, and Machine Learning;[C]	the Conference on Health Monitoring of Structural and Biological Systems XV, Electr Network,	2021	/
772	E	Not relevant	ZZH and THM.; May 1, 2024	Genco H, De Boer S	Determining the optimal assigned density for various high-density prostheses calculated with AcurosXB and AAA	Medical Physics	2021	48(6): e590-e1
773	E	Not relevant	ZZH and THM.; May 1, 2024	Geil M, Safaeepour Z	Use of Dynamic Time Warping to Assess Bidimensional Knee Flexion Quality in Prosthetic Knee Function in Children	Prosthetics and Orthotics International	2021	45(6): 157
774	E	Not relevant	ZZH and THM.; May 1, 2024	Gan Y, Zhuang J, Jiang W, Sun W, Zhang Y	Application of Personalized Navigation Templates to Oxford Single Condylar Replacement in a Chinese Population	Journal of knee surgery	2021	34(11): 1155‐61
775	E	Not relevant	ZZH and THM.; May 1, 2024	胡孔足	机器人辅助单髁膝关节置换术安全吗?一项病例对照研究	临床骨科杂志	2021	24(4)
776	E	Not relevant	ZZH and THM.; May 1, 2024	Fuchs M, Kirchhoff F, Reichel H, Perka C, Faschingbauer M, Gwinner C	Variation of synovial fluid leucocyte cell count and polymorphonuclear percentage in patients with aseptic revision total knee arthroplasty	Bone & Joint Open	2021	2(8): 566-+
777	E	Not relevant	ZZH and THM.; May 1, 2024	Fucentese SF, Koch PP	A novel augmented reality-based surgical guidance system for total knee arthroplasty	Archives of Orthopaedic and Trauma Surgery	2021	141(12): 2227-33
778	E	Not relevant	ZZH and THM.; May 1, 2024	Fu J, Ni M, Chen J	Robot-assisted joint arthroplasty-An emerging technology of the present and the future	Zhongguo xiu fu chong jian wai ke za zhi = Zhongguo xiufu chongjian waike zazhi = Chinese journal of reparative and reconstructive surgery	2021	35(10): 1217-20
779	E	Not relevant	ZZH and THM.; May 1, 2024	Fleischer H, Lutter C, Büttner A, Mittelmeier W, Thurow K	Semi-Automated Determination of Heavy Metals in Autopsy Tissue Using Robot-Assisted Sample Preparation and ICP-MS	Molecules (Basel, Switzerland)	2021	26(13)
780	E	Not relevant	ZZH and THM.; May 1, 2024	Félix I, Raposo C, Antunes M, Rodrigues P, Barreto JP	Towards markerless computer-aided surgery combining deep segmentation and geometric pose estimation: application in total knee arthroplasty	Computer Methods in Biomechanics and Biomedical Engineering: Imaging and Visualization	2021	9(3): 271-8
781	E	Not relevant	ZZH and THM.; May 1, 2024	Faschingbauer M, Reichel H	Revision TKA due to instability: diagnostics, treatment options and outcomes	Der Orthopade	2021	50(12): 979-86
782	I	Meets inclusion criteria	ZZH and THM.; May 1, 2024	Farooq H, Deckard ER, Arnold NR, Meneghini RM	Machine Learning Algorithms Identify Optimal Sagittal Component Position in Total Knee Arthroplasty	Journal of Arthroplasty	2021	36(7): S242-S9
783	E	Not relevant	ZZH and THM.; May 1, 2024	Etoundi AC, Dobner A, Agrawal S, Semasinghe CL, Georgilas I, Jafari A	A Robotic Test Rig for Performance Assessment of Prosthetic Joints	Front Robot AI	2021	8: 613579
784	E	Not relevant	ZZH and THM.; May 1, 2024	Eslamy M, Schilling AF	Estimation of knee and ankle angles during walking using thigh and shank angles	Bioinspiration & biomimetics	2021	16(6)
785	E	Not relevant	ZZH and THM.; May 1, 2024	Emmerich J, Chekroun-Martinot A, Petri C, Sigogne R, Perray L, Maravic M	Machine learning and algorithmic diagnosis identification of patientstreated by direct oral anticoagulants using medico-administrative databases	Research and Practice in Thrombosis and Haemostasis	2021	5(SUPPL 2)
786	E	Not relevant	ZZH and THM.; May 1, 2024	Embry KR, Gregg RD	Analysis of Continuously Varying Kinematics for Prosthetic Leg Control Applications	IEEE Transactions on Neural Systems and Rehabilitation Engineering	2021	29: 262-72
787	E	Not relevant	ZZH and THM.; May 1, 2024	Emara AK, Zhou G, Klika AK, Koroukian SM, Schiltz NK, Krebs VE, et al	Robotic-arm-assisted Knee Arthroplasty Associated With Favorable In-hospital Metrics and Exponentially Rising Adoption Compared With Manual Knee Arthroplasty	The Journal of the American Academy of Orthopaedic Surgeons	2021	29(24): e1328-e42
788	E	Not relevant	ZZH and THM.; May 1, 2024	Emara AK, Zhou G, Klika AK, Koroukian SM, Schiltz NK, Higuera-Rueda CA, et al	Is there increased value in robotic arm-assisted total hip arthroplasty? A NATIONWIDE OUTCOMES, TRENDS, AND PROJECTIONS ANALYSIS OF 4,699,894 CASES	Bone & Joint Journal	2021	103B(9): 1488-96
789	E	Not relevant	ZZH and THM.; May 1, 2024	Eisenberg Y, Powell LM, Zenk SN, Tarlov E	Development of a Predictive Algorithm to Identify Adults With Mobility Limitations Using VA Health Care Administrative Data	Medical Care Research and Review	2021	78(5): 572-84
790	E	Not relevant	ZZH and THM.; May 1, 2024	Eckardt H, Morgenstern M, Cadosch D, Stoffel K	Flouroscopic Control of Tibial Torsion After Intramedullary Nailing: A Technical Trick	Journal of Orthopaedic Trauma	2021	35(12): E507-E10
791	E	Overview article	ZZH and THM.; May 1, 2024	Dudareva M, Hotchen A, Mcnally MA, Hartmann-Boyce J, Scarborough M, Collins G	Systematic review of risk prediction studies in bone and joint infection: are modifiable prognostic factors useful in predicting recurrence?	Journal of Bone and Joint Infection	2021	6(7): 257-71
792	E	Not relevant	ZZH and THM.; May 1, 2024	Du G, Li Z, Lao S, Urish K	Biomechanical analysis of sitting-up movement of knee joint after robot-assisted unicompartmental knee arthroplasty]	Zhongguo Xiu Fu Chong Jian Wai Ke Za Zhi	2021	35(10): 1259-64
793	E	Not relevant	ZZH and THM.; May 1, 2024	Eisermann U, Haase I, Kladny B.	Computer-Aided Multimedia Training in Orthopedic Rehabilitation	https://trialsearchwhoint/Trial2aspx?TrialID=DRKS00025723	2021	doi: PMID: CN-02328817
794	E	Not relevant	ZZH and THM.; May 1, 2024	Dong Z, Li Y, Tian H	Research progress on comparison of the application effects between personal specific instrumentation and computer-assisted navigation surgery in total knee arthroplasty	Zhongguo xiu fu chong jian wai ke za zhi = Zhongguo xiufu chongjian waike zazhi = Chinese journal of reparative and reconstructive surgery	2021	35(11): 1492-8
795	E	Not relevant	ZZH and THM.; May 1, 2024	Dhalluin T, Fakhiri S, Bouzillé G, Herbert J, Rosset P, Cuggia M, et al	Role of real-world digital data for orthopedic implant automated surveillance: a systematic review	Expert Review of Medical Devices	2021	18(8): 799-810
796	E	Not relevant	ZZH and THM.; May 1, 2024	Deems-Dluhy S, Hoppe-Ludwig S, Mummidisetty CK, Semik P, Heinemann AW, Jayaraman A	Microprocessor Controlled Knee Ankle Foot Orthosis (KAFO) vs Stance Control vs Locked KAFO: a Randomized Controlled Trial	Archives of physical medicine and rehabilitation	2021	102(2): 233‐44
797	E	Not relevant	ZZH and THM.; May 1, 2024	Eisermann U	Deep reinforcement learning for physics-based musculoskeletal simulations of healthy subjects and transfemoral prostheses' users during normal walking	IEEE Transactions on Neural Systems and Rehabilitation Engineering	2021	29: 607-18
798	E	Not relevant	ZZH and THM.; May 1, 2024	Darmanto D, Novriansyah R, Ismail R, Jamari J, Bayuseno AP, Anggoro PW	Computer-aided design for analyzing the influence of anteroposterior translation on artificial knee joint stability; [C]	the 2nd International Conference on Chemical Engineering and Applied Sciences (ICChEAS), Semarang, INDONESIA	2021	/
799	E	Not relevant	ZZH and THM.; May 1, 2024	Dande A, Not LG, Bucs G, Kocsis B, Lorinczy D, Wiegand N	Efficacy of microbiological culturing in the diagnostics of joint and periprosthetic infections	Injury	2021	52 Suppl 1: S48‐S52
800	E	Not relevant	ZZH and THM.; May 1, 2024	Dai Y, Kusuma S, Greene AT, Fan W, Jung A, Hamad C, et al	Application-specific learning curve with a modern computer-assisted orthopedic surgery system for joint arthroplasty	Journal of Medical Devices, Transactions of the ASME	2021	15(1)
801	E	Not relevant	ZZH and THM.; May 1, 2024	Dai X, Yang Z, Wang Z, Mai B, Zhu B, Chen H	A Portable Pressure and Force Line Trajectory Measuring System for Unicondylar Knee Arthroplasty	Annual International Conference of the IEEE Engineering in Medicine and Biology Society IEEE Engineering in Medicine and Biology Society Annual International Conference	2021	2021: 1448-51
802	E	Not relevant	ZZH and THM.; May 1, 2024	Curreli C, Di Puccio F, Davico G, Modenese L, Viceconti M	Using Musculoskeletal Models to Estimate in vivo Total Knee Replacement Kinematics and Loads: Effect of Differences Between Models	Frontiers in Bioengineering and Biotechnology	2021	/
803	E	Not relevant	ZZH and THM.; May 1, 2024	Colmenares GM, Aristizabal JKN	Multivariate Analysis of Adaptation Level in Low-Cost Lower Limb Prostheses: An Unsupervised Learning Approach; [C]	the 8th Workshop on Engineering Applications (WEA), Medellin, COLOMBIA	2021	/
804	E	Not relevant	ZZH and THM.; May 1, 2024	Clark AN, Hounat A, O'donnell S, May P, Doonan J, Rowe P, et al	Electromagnetic Navigated Versus Conventional Total Knee Arthroplasty-A Five-Year Follow-Up of a Single-Blind Randomized Control Trial	Journal of arthroplasty	2021	36(10): 3451‐5
805	E	Not relevant	ZZH and THM.; May 1, 2024	Choo HJ, Lee SJ, Kim DW, Lee YJ, Baek JW, Han JY, et al	Comparison of the Quality of Various Polychromatic and Monochromatic Dual-Energy CT Images with or without a Metal Artifact Reduction Algorithm to Evaluate Total Knee Arthropasty	Korean Journal of Radiology	2021	22(8): 1341-51
806	E	Not relevant	ZZH and THM.; May 1, 2024	Chisari E, Yu AS, Yayac M, Krueger CA, Lonner JH, Courtney PM	Despite Equivalent Medicare Reimbursement, Facility Costs for Outpatient Total Knee Arthroplasty Are Higher Than Unicompartmental Knee Arthroplasty	Journal of Arthroplasty	2021	36(7): S141-S4
807	E	Not relevant	ZZH and THM.; May 1, 2024	Smith & Nephew Orthopaedics AG	Accuracy of prosthesis and osteotomy prediction in knee arthroplasty based on CT three-dimensional reconstruction system	ClinicalTrials	2021	/
808	E	Not relevant	ZZH and THM.; May 1, 2024	Chin BZ, Seck VMH,	The outcomes of new navigation-assisted total knee arthroplasty compared with conventional total knee arthroplasty: a prospective randomized controlled study	J Knee Surg	2021	/
809	E	Not relevant	ZZH and THM.; May 1, 2024	Gremeaux V, Renault J, Pardon L	Effect of combined hip and knee exercise on rehabilitation after total knee arthroplasty: a prospective, randomized trial	Arch Phys Med Rehabil	2021	/
810	E	Not relevant	ZZH and THM.; May 1, 2024	Chau MM, Klimstra MA, Wise KL, Ellermann JM, Toth F, Carlson CS, et al	Osteochondritis Dissecans Current Understanding of Epidemiology, Etiology, Management, and Outcomes	Journal of Bone and Joint Surgery-American Volume	2021	103(12): 1132-51
811	E	Not relevant	ZZH and THM.; May 1, 2024	Chalmers BP, Kapadia M, Chiu YF, Miller AO, Henry MW, Lyman S, et al	Accuracy of Predictive Algorithms in Total Hip and Knee Arthroplasty Acute Periprosthetic Joint Infections Treated With Debridement, Antibiotics, and Implant Retention (DAIR)	Journal of Arthroplasty	2021	36(7): 2558-66
812	E	Not relevant	ZZH and THM.; May 1, 2024	Chai W, Xie J, Zhang X, He C, Yan T, Liu L, et al	[A cadaveric experimental study on domestic robot-assisted total knee arthroplasty]	Zhongguo Xiu Fu Chong Jian Wai Ke Za Zhi	2021	35(4): 409-13
813	E	Overview article	ZZH and THM.; May 1, 2024	Butler P, Gorgis J, Viberg B, Overgaard S	Low evidence for implementation of well-documented implants regarding risk of early revision: a systematic review on total hip arthroplasty	Efort Open Reviews	2021	6(1): 3-8
814	E	Not relevant	ZZH and THM.; May 1, 2024	Buffinton CM, Blaho RK, Bieryla KA	Biomechanics of Single Stair Climb With Implications for Inverted Pendulum Modeling	Journal of Biomechanical Engineering-Transactions of the Asme	2021	143(8)
815	E	Not relevant	ZZH and THM.; May 1, 2024	Bruinsma J, Carloni R	IMU-Based Deep Neural Networks: Prediction of Locomotor and Transition Intentions of an Osseointegrated Transfemoral Amputee	IEEE Transactions on Neural Systems and Rehabilitation Engineering	2021	29: 1079-88
816	E	Not relevant	ZZH and THM.; May 1, 2024	Brisson NM, Gatti AA, Damm P, Duda GN, Maly MR	Association of Machine Learning–Based Predictions of Medial Knee Contact Force With Cartilage Loss Over 25 Years in Knee Osteoarthritis	Arthritis and Rheumatology	2021	73(9): 1638-45
817	E	Not relevant	ZZH and THM.; May 1, 2024	Boyer B, Cazorla C	Methods and probability of success after early revision of prosthetic joint infections with debridement, antibiotics and implant retention	Orthopaedics and Traumatology: Surgery and Research	2021	107(1)
818	E	Not relevant	ZZH and THM.; May 1, 2024	Bové JC, Clavé A	Navigated total knee arthroplasty: Retrospective study of 600 continuous cases	Orthopaedics and Traumatology: Surgery and Research	2021	107(3)
819	E	Not relevant	ZZH and THM.; May 1, 2024	Bosnjak K, Kocjancic B, Dolinarl D, Pompe B	THE USE OF AN INTRA-ORAL SCANNER FOR PATELLAR SURFACE ANALYSIS IN TOTAL KNEE ARTHROPLASTY	Materiali in Tehnologije	2021	55(1): 39-43
820	E	Not relevant	ZZH and THM.; May 1, 2024	Boluda-Mengod J, Guimerà-García V, Olías-López B, Renovell-Ferrer P, Carrera I, Herrera-Pérez M, et al	A proposal of a new algorithm for decision-making approaches in open reduction and internal fixation of complex tibial plateau fractures - SOTA algorithm (Spanish Orthopaedic Trauma Association)	Injury	2021	52: S87-S98
821	E	Not relevant	ZZH and THM.; May 1, 2024	Blyth MJG, Banger MS, Doonan J, Jones BG, Maclean AD, Rowe PJ	Early outcomes after robotic arm-assisted bi-unicompartmental knee arthroplasty compared with total knee arthroplasty: a prospective, randomized controlled trial	The bone & joint journal	2021	103‐B(10): 1561‐70
822	E	Not relevant	ZZH and THM.; May 1, 2024	Biddle M, Kennedy JW, Wright PM, Ritchie ND, Meek RMD, Rooney BP	Improving outcomes i n acute and chronic periprosthetic hip and knee joint infection with a multidisciplinary approach	Bone & Joint Open	2021	2(7): 509-14
823	E	Not relevant	ZZH and THM.; May 1, 2024	Biazzo A, D'ambrosi R, Staals E, Masia F, Izzo V, Verde F	Early results with a bicruciate-retaining total knee arthroplasty: a match-paired study	European journal of orthopaedic surgery & traumatology : orthopedie traumatologie	2021	31(4): 785‐90
824	E	Not relevant	ZZH and THM.; May 1, 2024	Bhardwaj S, Khan AA, Muzammil M	Lower limb rehabilitation using multimodal measurement of sit-to-stand and stand-to-sit task	Disability and rehabilitation Assistive technology	2021	16(5): 438-45
825	E	Not relevant	ZZH and THM.; May 1, 2024	Bhandarkar S, Dhatrak P	Optimization of a knee implant with different biomaterials using finite element analysis; p[C]	the 3rd International Conference on Recent Advances in Materials and Manufacturing (ICRAMM), India	2021	/
826	E	Not relevant	ZZH and THM.; May 1, 2024	Bhakta K, Camargo J, Compton W, Herrin K, Young A	Evaluation of Continuous Walking Speed Determination Algorithms and Embedded Sensors for a Powered Knee & Ankle Prosthesis	Ieee Robotics and Automation Letters	2021	6(3): 4820-6
827	E	Not relevant	ZZH and THM.; May 1, 2024	Best TK, Embry KR, Rouse EJ, Gregg RD, Ieee	Phase-Variable Control of a Powered Knee-Ankle Prosthesis over Continuously Varying Speeds and Inclines; [C]	the IEEE/RSJ International Conference on Intelligent Robots and Systems (IROS), Electr Network	2021	/
828	E	Not relevant	ZZH and THM.; May 1, 2024	Best TK, Embry KR, Rouse EJ, Gregg RD	Phase-Variable Control of a Powered Knee-Ankle Prosthesis over Continuously Varying Speeds and Inclines	Rep U S	2021	2021: 6182-9
829	E	Not relevant	ZZH and THM.; May 1, 2024	Belvedere C, Tamarri S, Ensini A, Durante S, Ortolani M, Leardini A	Can Computer-Assisted Total Knee Arthroplasty Support the Prediction of Postoperative Three-Dimensional Kinematics of the Tibiofemoral and Patellofemoral Joints at the Replaced Knee?	Journal of Knee Surgery	2021	34(9): 1014-25
830	I	Meets inclusion criteria	ZZH and THM.; May 1, 2024	Belete SC, Batta V, Kunz H	Automated classification of total knee replacement prosthesis on plain film radiograph using a deep convolutional neural network	Informatics in Medicine Unlocked	2021	/
831	E	Not relevant	ZZH and THM.; May 1, 2024	Becher C, Imhoff A	Guidelines for the treatment of unicompartmental cartilage defects of the knee-Cartilage repair, osteotomy, mini-implant or arthroplasty?	Der Orthopade	2021	50(2): 88-95
832	E	Not relevant	ZZH and THM.; May 1, 2024	Bdeir M, Dally FJ, Assaf E, Gravius S, Mohs E, Hetjens S, et al	Periprosthetic infections of the shoulder joint: Characteristics and 5-year outcome of a single-center series of 19 cases	Antibiotics	2021	10(9)
833	E	Overview article	ZZH and THM.; May 1, 2024	Batailler C, Swan J, Marinier ES, Servien E, Lustig S	New Technologies in Knee Arthroplasty: Current Concepts	Journal of Clinical Medicine	2021	10(1)
834	E	Not relevant	ZZH and THM.; May 1, 2024	Batailler C, Hannouche D, Benazzo F, Parratte S	Concepts and techniques of a new robotically assisted technique for total knee arthroplasty: the ROSA knee system	Archives of Orthopaedic and Trauma Surgery	2021	141(12): 2049-58
835	E	Not relevant	ZZH and THM.; May 1, 2024	Bapat GM, Sujatha S	A Two-Dimensional Mathematical Model to Simulate the Effects of Knee Center Misalignment in Lower-Limb Orthoses	Journal of Prosthetics and Orthotics	2021	33(1): 34-45
836	E	Not relevant	ZZH and THM.; May 1, 2024	Bakilan F, Özgen M, Ortanca B, Ekim A, Armağan O, Taşçioğlu Berkan F, et al	The relationship between chronic musculoskeletal pain, quality of life and sarcopenia	Turk Geriatri Dergisi	2021	24(1): 60-70
837	E	Not relevant	ZZH and THM.; May 1, 2024	Baecker H, Frieler S, Gessmann J, Pauly S, Schildhauer TA, Hanusrichter Y	Three-stage revision arthroplasty for the treatment of fungal periprosthetic joint infection: outcome analysis of a novel treatment algorithm A PROSPECTIVE STUDY	Bone & Joint Open	2021	2(8): 671-8
838	E	Not relevant	ZZH and THM.; May 1, 2024	Aziz F, Elmakhzangy B, Maufroy C, Schneider U, Huber MF, Eurasip	DimRad: A Radar-Based Perception System for Prosthetic Leg Barrier Traversing; [C]	the 29th European Signal Processing Conference (EUSIPCO), Electr Network	2021	/
839	E	Not relevant	ZZH and THM.; May 1, 2024	Austin MS, Ashley BS, Bedard NA, Bezwada HP, Hannon CP, Fillingham YA, et al	What is the Level of Evidence Substantiating Commercial Payers’ Coverage Policies for Total Joint Arthroplasty?	Journal of Arthroplasty	2021	36(8): 2665-73e8
840	E	Not relevant	ZZH and THM.; May 1, 2024	Asif M, Tiwana MI, Khan US, Qureshi WS, Iqbal J, Rashid N, et al	Advancements, Trends and Future Prospects of Lower Limb Prosthesis	Ieee Access	2021	9: 85956-77
841	E	Not relevant	ZZH and THM.; May 1, 2024	Antonios JK, Bozic KJ, Clarke HD, Spangehl MJ, Bingham JS, Schwartz AJ	Cost-effectiveness of Single vs Double Debridement and Implant Retention for Acute Periprosthetic Joint Infections in Total Knee Arthroplasty: A Markov Model	Arthroplasty Today	2021	11: 187-95
842	E	Not relevant	ZZH and THM.; May 1, 2024	Alshammari SA, Choi KY, Koh IJ, Kim MS, In Y	Total knee arthroplasty in femoral bowing: does patient specific instrumentation have something to add? A randomized controlled trial	BMC musculoskeletal disorders	2021	22(1): 321
843	E	Not relevant	ZZH and THM.; May 1, 2024	Almhdie-Imjabbar A, Lespessailles E, Toumi H	Trabecular bone texture analysis of conventional radiographs for the prediction of total knee replacement risk: data from the osteoarthritis initiative cohort	Osteoarthritis and Cartilage	2021	29: S65
844	E	Not meeting the acceptance and discharge standards	ZZH and THM.; May 1, 2024	Almeida DF, Astudillo P, Vandermeulen D	Three-dimensional image volumes from two-dimensional digitally reconstructed radiographs: A deep learning approach in lower limb CT scans	Medical Physics	2021	48(5): 2448-57
845	E	Not relevant	ZZH and THM.; May 1, 2024	Alili A, Nalam V, Li MH, Liu M, Si JN, Huang H, et al	User Controlled Interface for Tuning Robotic Knee Prosthesis; [C]	he IEEE/RSJ International Conference on Intelligent Robots and Systems (IROS), Electr Network	2021	/
846	E	Not relevant	ZZH and THM.; May 1, 2024	Alharbi A, Equbal K, Ahmad S, Rahman HU, Alyami H	Human Gait Analysis and Prediction Using the Levenberg-Marquardt Method	Journal of Healthcare Engineering	2021	/
847	E	Not relevant	ZZH and THM.; May 1, 2024	Akmese R, Ovali SA, Celebi MM, Malatyali B, Kocaoglu H	A Surgical Algorithm According to Pivot-Shift Grade in Patients With ACL Injury: A Prospective Clinical and Radiological Evaluation	Orthopaedic Journal of Sports Medicine	2021	9(8)
848	E	Not relevant	ZZH and THM.; May 1, 2024	Akehurst H, Crosswell S, Maska D, Bartucz R, Deo S	Novel clinical and radiological measures of lower limb obesity	European Journal of Orthopaedic Surgery and Traumatology	2021	31(7): 1311-20
849	E	Overview article	ZZH and THM.; May 1, 2024	Ahkami B, Thesleff A, Ortiz-Catalan M	A Systematic Review of Electromyography-Driven Control Algorithms for Lower Limb Prostheses	Prosthetics and Orthotics International	2021	45(6): 57
850	E	Not relevant	ZZH and THM.; May 1, 2024	CHOI Y S, YOON J-R, SHIN Y-B	Differences in knee bone density in patients with knee osteoarthritis who receive either cemented or cementless total knee arthroplasty	The Knee	2021	doi: PMID: CN-02348977
851	E	Not relevant	ZZH and THM.; May 1, 2024	邹全	膝关节置换术中骨水泥与生物型固定假体临床疗效的系统评价	特别健康	2021	(23): 110-1
852	E	Not relevant	ZZH and THM.; May 1, 2024	周辉, 常海峰, 李新衡, 赫明堂	内轴型膝关节假体在全膝关节置换术近中期的效果分析	中国实用医药	2021	16(12): 98-100
853	E	Not relevant	ZZH and THM.; May 1, 2024	钟齐刚, 冯茹, 叶厚龙, 韩志伟, 李家乐, 郑刘杰, et al	是否使用止血带全膝置换术的中期随访比较	中国矫形外科杂志	2021	29(23): 2113-7
854	E	Not relevant	ZZH and THM.; May 1, 2024	赵罡, 罗茗, 崔沈杞	"馅饼皮"技术处理膝关节置换软组织平衡的效果	中华关节外科杂志（电子版）	2021	15(2): 248-51
855	E	Not relevant	ZZH and THM.; May 1, 2024	张效溥	保留抗生素骨水泥间隔物治疗假体周围感染的疗效研究 [D];	山西医科大学, 2021	2021	/
856	E	Not relevant	ZZH and THM.; May 1, 2024	张先龙, 王坤正	关节外科的未来——数字骨科技术在关节外科的应用	中华骨科杂志	2021	41(8): 525-31
857	E	Not relevant	ZZH and THM.; May 1, 2024	张万超	全膝关节置换术后患者止血带区域肌肉的超声影像学研究 [D];	大连医科大学	2021	/
858	E	Not relevant	ZZH and THM.; May 1, 2024	张述东, 李世盛	基于3D打印技术的个性化导航模板应用于全膝关节置换术中的临床价值	中国骨与关节杂志	2021	10(1): 61-6
859	E	Not relevant	ZZH and THM.; May 1, 2024	张建	人工股骨头置换与股骨近端防旋髓内钉在治疗高龄股骨转子间骨折患者的临床分析 [D];	湖北医药学院	2021	/
860	E	Not relevant	ZZH and THM.; May 1, 2024	张博, 曲铁兵, 林源, 任世祥, 陈彤, 赵潇雄, et al	后交叉韧带保留型膝关节置换术中完整保留后交叉韧带的临床效果	重庆医学	2021	50(13): 2247-51
861	E	Not relevant	ZZH and THM.; May 1, 2024	张博, 林源, 任世祥, 陈彤, 赵潇雄, 于洋	后交叉韧带保留型膝关节假体置换术中部分保留与完整保留后交叉韧带的疗效比较	中国修复重建外科杂志	2021	35(1): 51-7
862	E	Not relevant	ZZH and THM.; May 1, 2024	袁铭成, 石小军, 苏强, 万旭峰, 周宗科	国产机器人辅助人工全膝关节置换术近期疗效的前瞻性随机对照研究	中国修复重建外科杂志	2021	35(10)
863	E	Not relevant	ZZH and THM.; May 1, 2024	严旭丁	髋膝关节置换术后假体感染单中心病例回顾性研究 [D];	宁波大学	2021	/
864	E	Not relevant	ZZH and THM.; May 1, 2024	吴亮亮, 刘鑫, 唐志伟	足底压力阵列分析系统的研究与开发	安徽电子信息职业技术学院学报	2021	20(5): 15-22
865	E	Not relevant	ZZH and THM.; May 1, 2024	王秀彬, 宋京, 史贺, 刘炳麟, 邬贻萍	人工全膝关节置换术的住院费用影响因素及病例组合分析	中国病案	2021	22(6)
866	E	Not relevant	ZZH and THM.; May 1, 2024	王炜, 陈鑫, 范彧, 林进	机器人辅助全膝关节置换术治疗严重膝骨关节炎的临床研究	中华骨与关节外科杂志	2021	14(5)
867	E	Not relevant	ZZH and THM.; May 1, 2024	王俏杰, 张先龙	机器人辅助人工全膝关节置换术中下肢对线选择与软组织平衡策略	中国修复重建外科杂志	2021	35(10)
868	E	Not relevant	ZZH and THM.; May 1, 2024	王扣	在线验证金属植入物对放射治疗剂量分布的影响 [D];	苏州大学	2021	/
869	E	Not relevant	ZZH and THM.; May 1, 2024	王国栋, 李冰言, 徐祥钧, 张吉超, 牟志芳, 董美淇, et al	基于正常成年人CT胫骨近端影像三维重建的解剖形态学参数测量研究	生物医学工程与临床	2021	25(5): 546-50
870	E	Not relevant	ZZH and THM.; May 1, 2024	王冠	应用影像学评价单髁置换术后假体位置的实验性研究 [D];	新乡医学院	2021	/
871	E	Not relevant	ZZH and THM.; May 1, 2024	陶天奇, 潘竹, 宋华荣, 秦然, 张理	iASSIST智能导航与传统技术在TKA中的早期疗效比较	中国伤残医学	2021	29(24): 10-4
872	E	Not relevant	ZZH and THM.; May 1, 2024	孙茂淋, 杨柳, 郭林, 何锐	手术机器人辅助人工全膝关节置换术改善股骨旋转对线及早期疗效研究	中国修复重建外科杂志	2021	35(7): 807-12
873	E	Not relevant	ZZH and THM.; May 1, 2024	孙厚义, 郑恺, 张韦成, 李宁, 朱锋, 李荣群, et al	OrthoPilot计算机导航辅助全膝关节置换术的早期学习曲线	中华骨科杂志	2021	41(6): 350-8
874	E	Not relevant	ZZH and THM.; May 1, 2024	宋平, 吴东, 刘星宇, 孔祥朋, 郭人文, 陈继营, et al	一例人工智能三维规划系统辅助全膝关节置换术	骨科	2021	12(3): 281-3
875	E	Not relevant	ZZH and THM.; May 1, 2024	宋春燕	基于接触力学的人工膝关节几何参数优化研究 [D];	中北大学	2021	/
876	E	Not relevant	ZZH and THM.; May 1, 2024	申桐桐	生物型股骨柄界面力学行为与中长期稳定性研究 [D];	西南交通大学	2021	/
877	E	Not relevant	ZZH and THM.; May 1, 2024	沙良宽, 董斌, 李冬娟	初次全膝关节置换术中两种胫骨假体旋转对线方法的对比	中国现代医生	2021	59(30): 93-5
878	E	Not relevant	ZZH and THM.; May 1, 2024	任兴宇, 张一, 徐浩然, 范宾, 戴士峰, 梁春雨	机器人辅助单髁置换与传统置换效果比较的Meta分析	中国组织工程研究	2021	25(21)
879	E	Not relevant	ZZH and THM.; May 1, 2024	乔仁秋, 殷力, 张翼, 王海涛, 夏培格, 孔智恒	牛津Oxford活动平台内侧单髁置换后外侧和髌股间室骨关节炎的中远期评价	中国组织工程研究	2021	25(33): 5318-23
880	E	Not relevant	ZZH and THM.; May 1, 2024	乔红, 安赪蕊, 石璇	MAKO机器人辅助单髁置换手术的护理配合	机器人外科学杂志·中英文	2021	2(4)
881	E	Not relevant	ZZH and THM.; May 1, 2024	齐志远, 陈秀民, 王在斌, 姜志圣, 李广彬, 韩鹏, et al	测量截骨联合间隙平衡截骨技术在全膝关节置换术中的应用研究	中华骨科杂志	2021	41(9): 541-51
882	E	Not relevant	ZZH and THM.; May 1, 2024	米尔阿里木·木尔提扎	下肢全长拼接X片在评估TKA术后下肢力线与假体位置中的应用研究 [D];	新疆医科大学	2021	/
883	E	Not relevant	ZZH and THM.; May 1, 2024	刘嘉男	面向疾病诊疗的核磁影像分割与分类算法研究 [D];	南开大学	2021	/
884	E	Not relevant	ZZH and THM.; May 1, 2024	凌芝, 邹第洋, 谈佳琪, 郑楠, 陈云苏, 蔡宗远	内轴型人工膝关节置换术后内外侧副韧带的在体拉伸模式研究	医用生物力学	2021	36(S01)
885	E	Not relevant	ZZH and THM.; May 1, 2024	林葳	髌股关节炎的临床和基础系列研究 [D];	河北医科大学	2021	/
886	E	Not relevant	ZZH and THM.; May 1, 2024	厉轲	糖尿病与Glut1在骨关节炎及衰老所致关节形态变化中的作用及机制研究 [D];	重庆医科大学	2021	/
887	E	Not relevant	ZZH and THM.; May 1, 2024	李庄严	影像学测量股骨远端解剖标志对全膝关节置换术后疗效的研究 [D];	郑州大学	2021	/
888	E	Not relevant	ZZH and THM.; May 1, 2024	李越, 田润, 杨佩, 王坤正	活动平台膝关节单髁置换术后蹲起活动的运动生物力学	中华关节外科杂志（电子版）	2021	15(5): 533-9
889	E	Not relevant	ZZH and THM.; May 1, 2024	李亚坤	牛津单髁置换术前后患者下肢力线分析及术后下肢力线影响因素研究 [D];	山西医科大学	2021	/
890	E	Not relevant	ZZH and THM.; May 1, 2024	李杰, 王春杰, 袁慧书	金属伪影去除技术减低全膝关节置换物伪影的效果评价	实用放射学杂志	2021	37(4): 659-62
891	E	Not relevant	ZZH and THM.; May 1, 2024	李超, 季明亮, 王善正, 张万双, 常青, 陆军, et al	全膝关节置换术治疗膝外翻的矫正程度对临床疗效的影响	中华外科杂志	2021	59(12): 1005-11
892	E	Not relevant	ZZH and THM.; May 1, 2024	金焱	华南人群OA患者与健康人群胫骨旋转对位研究 [D];	南方医科大学	2021	/
893	E	Not relevant	ZZH and THM.; May 1, 2024	焦域, 张晓岗, 阿斯哈尔江·买买提明, 胥伯勇, 李国庆, 曹力	不同年龄段患者两种胫骨平台假体人工全膝关节置换术的疗效比较	中国修复重建外科杂志	2021	35(12): 1563-73
894	E	Not relevant	ZZH and THM.; May 1, 2024	焦域	TM生物型与骨水泥型胫骨平台假体在TKA中的分组比较 [D];	新疆医科大学	2021	/
895	E	Not relevant	ZZH and THM.; May 1, 2024	蒋振飞	单髁置换两种入路的疗效比较 [D];	安徽医科大学	2021	/
896	E	Not relevant	ZZH and THM.; May 1, 2024	黄冠宁	3D打印技术在特殊类型骨折与截骨矫形术中的初步应用 [D];	吉林大学	2021	/
897	E	Not relevant	ZZH and THM.; May 1, 2024	高原, 潘沨, 张骏, 邱恩铎, 夏铁男, 唐本森, et al	混合现实技术在骨肿瘤精准化外科治疗中的应用	中华解剖与临床杂志	2021	26(2): 162-7
898	E	Not relevant	ZZH and THM.; May 1, 2024	高焕绅	活动平台型膝关节单髁置换术的中远期临床效果分析 [D];	青岛大学	2021	/
899	E	Not relevant	ZZH and THM.; May 1, 2024	董屹超, 张晓龙, 李钊, 杨春燕, 何斌	第4代Oxford假体位置对临床疗效影响	健康必读	2021	(36): 206-7
900	E	Not relevant	ZZH and THM.; May 1, 2024	崔宇韬	载99Tc-MDP温敏水凝胶促进骨质疏松状态下3D打印钛合金假体界面骨整合的研究 [D];	吉林大学	2021	/
901	E	Not relevant	ZZH and THM.; May 1, 2024	陈隆	牺牲后交叉韧带对使用CR旋转平台高形合度假体的影响 [D];	福建医科大学	2021	/
902	E	Not relevant	ZZH and THM.; May 1, 2024	陈洪强, 周华, 陈德斌, 吴西智, 吴德伟, 赵滨	应用间隙平衡技术可减少人工全膝关节置换中截骨量及维持下肢力线与屈伸间隙平衡	中国组织工程研究	2021	25(30): 4828-32
903	E	Not relevant	ZZH and THM.; May 1, 2024	柴伟, 谢杰, 张晓岗, 何川, 延廷芳, 刘立, et al	国产全膝关节置换术辅助机器人系统的尸体实验研究	中国修复重建外科杂志	2021	35(4)
904	E	Not relevant	ZZH and THM.; May 1, 2024	曾东	TKA中胫骨假体不同旋转定位方法对髌股关节影响的研究 [D];	三峡大学	2021	/
905	E	Not relevant	ZZH and THM.; May 1, 2024	曹莉莉	长骨骨巨细胞瘤术后复发风险因素分析 [D];	东南大学	2021	/
906	E	Not relevant	ZZH and THM.; May 1, 2024	Copyright and License information	Erratum regarding missing Declaration of Competing Interest statements in previously published articles	Journal of Orthopaedics	2020	20 (380–385)
907	E	Not relevant	ZZH and THM.; May 1, 2024	Zhu Y, Xu W, Luo G, Wang H, Yang J, Lu W	Random Forest enhancement using improved Artificial Fish Swarm for the medial knee contact force prediction	Artificial Intelligence in Medicine	2020	/
908	E	Not relevant	ZZH and THM.; May 1, 2024	Zhu M, Lindsay E, Keenan A, Monk P, Munro J	The use of accelerometer-based navigation for coronal TKA alignment: a prospective, single surgeon comparative study	Archives of Orthopaedic and Trauma Surgery	2020	140(9): 1169-74
909	E	Overview article	ZZH and THM.; May 1, 2024	Zhou Y, Long X, Li N, Wang C	Finite element analysis on the biomechanical changes of patellar tendinitis	Chinese Journal of Tissue Engineering Research	2020	24(8): 1280-6
910	E	Not meeting the acceptance and discharge standards	ZZH and THM.; May 1, 2024	Zhao L, Xu F, Lao S, Zhao J, Wei Q	Comparison of the clinical effects of computer-assisted and traditional techniques in bilateral total knee arthroplasty: A meta-analysis of randomized controlled trials	PLoS ONE	2020	15(9 September)
911	E	Not meeting the acceptance and discharge standards	ZZH and THM.; May 1, 2024	Zhang QD, Chen ZX, Zhang ZF, Jin ZM, Muratoglu OK, Varadarajan KM	Leveraging subject-specific musculoskeletal modeling to assess effect of anterior cruciate ligament retaining total knee arthroplasty during walking gait	Proceedings of the Institution of Mechanical Engineers Part H-Journal of Engineering in Medicine	2020	234(12): 1445-56
912	E	Not meeting the acceptance and discharge standards	ZZH and THM.; May 1, 2024	Zhang KS, Han Q, Xu XL, Jiang H, Ma L, Zhang Y, et al	Metal artifact reduction of orthopedics metal artifact reduction algorithm in total hip and knee arthroplasty	Medicine	2020	99(11)
913	E	Not meeting the acceptance and discharge standards	ZZH and THM.; May 1, 2024	Zhang JY, Wang J, Tian DM, Jiang DP, Li JJ, Hu YC	Spherical center and rotating platform hinged knee prosthesis: Finite-element model establishment, verification and contact analysis	Knee	2020	27(3): 731-9
914	E	Not meeting the acceptance and discharge standards	ZZH and THM.; May 1, 2024	Zhang HR, Zhang JY, Yang XG, Qiao RQ, Li JK, Hu YC	Predictive Value of the Nomogram Model in Patients With Megaprosthetic Failure Around the Knee: A Retrospective Analysis	Journal of Arthroplasty	2020	35(10): 2944-51
915	E	Not meeting the acceptance and discharge standards	ZZH and THM.; May 1, 2024	Yu YF, Sheng JM, Zhou X	Computer-navigated versus conventional total knee arthroplasty A randomized controlled trial protocol in China	Medicine	2020	99(32)
916	E	Not meeting the acceptance and discharge standards	ZZH and THM.; May 1, 2024	Yu X, Chen G, Li Z, Xu R, She Y, Zhang X, et al	Alignment results of infrared computer-assisted navigation of total knee arthroplasty for end-stage knee osteoarthritis	American Journal of Translational Research	2020	12(8): 4772-80
917	E	Not meeting the acceptance and discharge standards	ZZH and THM.; May 1, 2024	Young SW, Sullivan NPT, Walker ML, Holland S, Bayan A, Farrington B	No Difference in 5-year Clinical or Radiographic Outcomes Between Kinematic and Mechanical Alignment in TKA: a Randomized Controlled Trial	Clinical orthopaedics and related research	2020	478(6): 1271‐9
918	E	Not relevant	ZZH and THM.; May 1, 2024	You F, Chen G, Lin Z, Xu G, Chen W, Chen J	Comparison of 3d printing assisted osteotomy of distal femur and osteotomy of distal femur in the treatment of genu valgus osteoarthritis	Chinese journal of tissue engineering research	2020	24(24): 3780‐5
919	I	Meets inclusion criteria	ZZH and THM.; May 1, 2024	Yi PH, Wei J, Kim TK, Sair HI, Hui FK, Hager GD, et al	Automated detection & classification of knee arthroplasty using deep learning	Knee	2020	27(2): 535-42
920	E	Not meeting the acceptance and discharge standards	ZZH and THM.; May 1, 2024	Yayac M, Harrer S, Hozack WJ, Parvizi J, Courtney PM	The Use of Cementless Components Does Not Significantly Increase Procedural Costs in Total Knee Arthroplasty	Journal of Arthroplasty	2020	35(2): 407-12
921	E	Not relevant	ZZH and THM.; May 1, 2024	Yang HZ, Bayoglu R, Renani MS, Behnam Y, Navacchia A, Clary C, et al	Validation and sensitivity of model-predicted proximal tibial displacement and tray micromotion in cementless total knee arthroplasty under physiological loading conditions	Journal of the Mechanical Behavior of Biomedical Materials	2020	109
922	E	Not relevant	ZZH and THM.; May 1, 2024	Yahya T, Hamzaid NA, Ali S, Jasni F, Shasmin HN	Classification of standing and sitting phases based on in-socket piezoelectric sensors in a transfemoral amputee	Biomedizinische Technik	2020	65(5): 567-76
923	E	Not relevant	ZZH and THM.; May 1, 2024	Xu J, Wang K, Gao M, Tu Z, Zhang S, Tan J	Biomechanical performance design of joint prosthesis for medical rehabilitation via generative structure optimization	Computer Methods in Biomechanics and Biomedical Engineering	2020	1-17
924	E	Not relevant	ZZH and THM.; May 1, 2024	Xu J, Cao H, Sesselmann S, Taylor D, Forst R, Seehaus F	Model-Based Roentgen Stereophotogrammetric Analysis Using Elementary Geometrical Shape Models: Reliability of Migration Measurements for an Anatomically Shaped Femoral Stem Component	Applied Sciences-Basel	2020	10(23)
925	E	Not relevant	ZZH and THM.; May 1, 2024	Xie HL, Li ZJ, Li F	Bionics Design of Artificial Leg and Experimental Modeling Research of Pneumatic Artificial Muscles	Journal of Robotics	2020	/
926	E	Not relevant	ZZH and THM.; May 1, 2024	Xia YM, Ma HX, An HL, Huang YS, Wei Q, Ieee	The algebraic curve of virtual constraint relation in the control of lower limb prosthesis with different slope; [C]	the Chinese Automation Congress (CAC), Shanghai, PEOPLES R CHINA	2020	/
927	E	Not relevant	ZZH and THM.; May 1, 2024	Wen Y, Si J, Brandt A, Gao X, Huang H	Online Reinforcement Learning Control for the Personalization of a Robotic Knee Prosthesis	Ieee Transactions on Cybernetics	2020	50(6): 2346-56
928	E	Not relevant	ZZH and THM.; May 1, 2024	Wen Y, Li M, Si J, Huang H	Wearer-Prosthesis Interaction for Symmetrical Gait: A Study Enabled by Reinforcement Learning Prosthesis Control	IEEE Transactions on Neural Systems and Rehabilitation Engineering	2020	28(4): 904-13
929	E	Not relevant	ZZH and THM.; May 1, 2024	Waters T, Gowd AK, Waterman BR	Management of Symptomatic Osteochondritis Dissecans of the Knee	Arthroscopy - Journal of Arthroscopic and Related Surgery	2020	36(7): 1803-4
930	E	Not relevant	ZZH and THM.; May 1, 2024	Wasterlain AS, Goswami K, Ghasemi SA, Parvizi J	Diagnosis of Periprosthetic Infection: Recent Developments	Journal of Bone and Joint Surgery-American Volume	2020	102(15): 1366-75
931	E	Not relevant	ZZH and THM.; May 1, 2024	Wang Y, Lei G, Zeng C, Wei J, He H, Li X, et al	Comparative Risk-Benefit Profiles of Individual Devices for Graft Fixation in Anterior Cruciate Ligament Reconstruction: A Systematic Review and Network Meta-analysis	Arthroscopy - Journal of Arthroscopic and Related Surgery	2020	36(7): 1953-72
932	E	Not relevant	ZZH and THM.; May 1, 2024	Wang XM, Meng QL, Lan H, Zhang ZW, Chen CL, Yu HL	Neural Network Predictive Control of Swing Phase for a Variable-Damping Knee Prosthesis With Novel Hydraulic Valve	Ieee Access	2020	8: 201622-34
933	E	Digital templating	ZZH and THM.; May 1, 2024	Wallace SJ, Murphy MP, Schiffman CJ, Hopkinson WJ, Brown NM	Demographic data is more predictive of component size than digital radiographic templating in total knee arthroplasty	Knee Surgery & Related Research	2020	32(1)
934	E	Not relevant	ZZH and THM.; May 1, 2024	Wainwright TW, Gill M, Mcdonald DA, Middleton RG, Reed M, Sahota O, et al	Consensus statement for perioperative care in total hip replacement and total knee replacement surgery: Enhanced Recovery After Surgery (ERAS®) Society recommendations	Acta Orthopaedica	2020	91(1): 3-19
935	E	Not relevant	ZZH and THM.; May 1, 2024	Vogt B, Gosheger G, Wirth T, Horn J, Rodl R	Leg Length Discrepancy-Treatment Indications and Strategies	Deutsches Arzteblatt International	2020	117(24): 405-+
936	E	Not relevant	ZZH and THM.; May 1, 2024	Trimble D, Agarwal A, Mcdonnell D, Barron S, Ahearne E, O'donnell GE	Finite element simulation of orthogonal machining of biomedical grade Co-Cr-Mo alloy	Cirp Journal of Manufacturing Science and Technology	2020	28: 8-14
937	E	Not relevant	ZZH and THM.; May 1, 2024	Tochukwu AT	Numerical Study of Prosthetic Knee Replacement Using Finite Element Analysis	Journal of Biomimetics Biomaterials and Biomedical Engineering	2020	44: 9-26
938	E	Not relevant	ZZH and THM.; May 1, 2024	Thompson K, Griffiths-Jones W, Frendin L, Wood J, Harris IA, Chen DB, et al	Interobserver agreement of sensor-derived compartmental pressure measurements in computer-assisted total knee arthroplasty	Knee	2020	27(3): 717-22
939	E	Not relevant	ZZH and THM.; May 1, 2024	Thomas B, Benedikt M, Alamri A, Kapp F, Bader R, Summer B, et al	The role of antibiotic-loaded bone cement in complicated knee arthroplasty: relevance of gentamicin allergy and benefit from revision surgery - a case control follow-up study and algorithmic approach	Journal of orthopaedic surgery and research	2020	15(1): 319
940	E	Not relevant	ZZH and THM.; May 1, 2024	Thijs E, Theeuwen D, Boonen B, Van Haaren E, Hendrickx R, Vos R, et al	Comparable clinical outcome and implant longevity after CT- or MRI-based patient-specific instruments for total knee arthroplasty: a 2-year follow-up of a RCT	Knee surgery, sports traumatology, arthroscopy	2020	28(6): 1821‐6
941	E	Not relevant	ZZH and THM.; May 1, 2024	Tanino H, Nishida Y, Mitsutake R, Ito H	Portable Accelerometer-Based Navigation System for Cup Placement of Total Hip Arthroplasty: A Prospective, Randomized, Controlled Study	Journal of Arthroplasty	2020	35(1): 172-7
942	E	Not relevant	ZZH and THM.; May 1, 2024	Takagi H, Asai S, Kawashima F, Kato S, Sato A, Okumo T, et al	A gap balancing technique for adjusting the component gap in total knee arthroplasty using a navigation system	Asia-Pacific Journal of Sport Medicine Arthroscopy Rehabilitation and Technology	2020	21: 17-21
943	E	Not relevant	ZZH and THM.; May 1, 2024	Sundaraj K, Salmon LJ, Heath EL, Winalski CS, Colak C, Vasanji A, et al	Bioabsorbable Versus Titanium Screws in Anterior Cruciate Ligament Reconstruction Using Hamstring Autograft: a Prospective, Randomized Controlled Trial With 13-Year Follow-up	American journal of sports medicine	2020	48(6): 1316‐26
944	E	Not relevant	ZZH and THM.; May 1, 2024	Sun ML, Zhang Y, Peng Y, Fu DJ, Fan HQ, He R	Accuracy of a Novel 3D-Printed Patient-Specific Intramedullary Guide to Control Femoral Component Rotation in Total Knee Arthroplasty	Orthopaedic surgery	2020	12(2): 429‐41
945	E	Not relevant	ZZH and THM.; May 1, 2024	Sun H, Li S, Wang K, Wu G, Zhou J, Sun X	Efficacy of Portable Accelerometer-Based Navigation Devices versus Conventional Guides in Total Knee Arthroplasty: A Meta-analysis	Journal of Knee Surgery	2020	33(7): 691-703
946	E	Not relevant	ZZH and THM.; May 1, 2024	Sun A, Ashammakhi N, Dokmeci MR	Methacrylate Coatings for Titanium Surfaces to Optimize Biocompatibility	Micromachines	2020	11(1)
947	E	Not relevant	ZZH and THM.; May 1, 2024	Su Z, Wang ZH, Zhou YX, Zhu BJ, Chen H	A Wireless Trajectory Measurement System for Unicondylar Knee Arthroplasty	Ieee Transactions on Instrumentation and Measurement	2020	69(12): 9417-26
948	E	Not relevant	ZZH and THM.; May 1, 2024	Sturm C, Egen C, Briest J, Bokel A, Blumenthal M, Schiller J, et al	Factors Influencing Access to Follow-Up Rehabilitation	Rehabilitation	2020	59(3): 141-8
949	E	Not relevant	ZZH and THM.; May 1, 2024	Stubig T, Windhagen H, Krettek C, Ettinger M	Computer-Assisted Orthopedic and Trauma Surgery	Deutsches Arzteblatt International	2020	117(47): 793-+
950	E	Not relevant	ZZH and THM.; May 1, 2024	Staats K, Vertesich K, Sigmund IK, Sosa B, Kaider A, Funovics PT, et al	Does a Competing Risk Analysis Show Differences in the Cumulative Incidence of Revision Surgery between Patients with Oncologic and Non-oncologic Conditions after Distal Femur Replacement?	Clinical Orthopaedics and Related Research	2020	478(5): 1062-73
951	E	Not relevant	ZZH and THM.; May 1, 2024	Siddiqi A, Smith T, Mcphilemy JJ, Ranawat AS, Sculco PK, Chen AF	Soft-Tissue Balancing Technology for Total Knee Arthroplasty	JBJS Reviews	2020	8(1)
952	E	Not relevant	ZZH and THM.; May 1, 2024	Siddiqi A, Higuera-Rueda CA, Krebs VE, Molloy RM, Klika A, Piuzzi NS, et al	Patient-Reported Outcome Measures (Pain, Function, and Quality of Life) After Aseptic Revision Total Knee Arthroplasty	Journal of Bone and Joint Surgery-American Volume	2020	102(20)
953	E	Not relevant	ZZH and THM.; May 1, 2024	Shohat N, Goswami K, Tan TL, Yayac M, Soriano A, Sousa R, et al	2020 Frank Stinchfield Award: Identifying who will fail following irrigation and debridement for prosthetic joint infection	Bone Joint J	2020	102-b(7_Supple_B): 11-9
954	E	Not relevant	ZZH and THM.; May 1, 2024	Shohat N, Goswami K, Tan TL, Yayac M, Soriano A, Sousa R, et al	2020 Frank Stinchfield Award: Identifying who will fail following irrigation and debridement for prosthetic joint infection: A machine learning-based validated tool	Bone and Joint Journal	2020	102(7): 11-9
955	E	Not relevant	ZZH and THM.; May 1, 2024	Shin KH, Choe JH, Jang KM, Han SB	Use of bone wax reduces blood loss and transfusion rates after total knee arthroplasty	Knee	2020	27(5): 1411-7
956	E	Not relevant	ZZH and THM.; May 1, 2024	Shihab Z, Clayworth C, Nara N	Handheld, accelerometer-based navigation versus conventional instrumentation in total knee arthroplasty: a meta-analysis	ANZ journal of surgery	2020	90(10): 2068-79
957	E	Not relevant	ZZH and THM.; May 1, 2024	She GR, Zha ZG	Gap balancing versus measured resection in primary total knee arthroplasty: A retrospective cohort study protocol	Medicine (Baltimore)	2020	99(20): e20017
958	E	Not relevant	ZZH and THM.; May 1, 2024	Shatrov J, Parker D	Computer and robotic – assisted total knee arthroplasty: a review of outcomes	Journal of Experimental Orthopaedics	2020	7(1)
959	E	Not relevant	ZZH and THM.; May 1, 2024	Shao L, Wu XD, Wang T, Liu XK, Xu W, Huang W, et al	Approximating the maximum tibial coverage in total knee arthroplasty does not necessarily result in implant malrotation	Scientific reports	2020	10(1): 10529
960	E	Not relevant	ZZH and THM.; May 1, 2024	Shaikh S, Malhotra A	Real-Time Feedback Control for Knee Prosthesis using Motion Fusion Algorithm in 6-DOF IMU	Journal of Scientific & Industrial Research	2020	79(3): 213-5
961	I	Meets inclusion criteria	ZZH and THM.; May 1, 2024	Shah RF, Bini SA, Martinez AM, Pedoia V, Vail TP	Incremental inputs improve the automated detection of implant loosening using machine-learning algorithms	Bone and Joint Journal	2020	102-B(6): 101-6
962	E	Not relevant	ZZH and THM.; May 1, 2024	Shah RF, Bini S, Vail T	Data for registry and quality review can be retrospectively collected using natural language processing from unstructured charts of arthroplasty patients	Bone & Joint Journal	2020	102B(7): 99-104
963	E	Overview article	ZZH and THM.; May 1, 2024	Sequeira SB, Scott J, Novicoff W, Cui QJ	Systematic review of the etiology behind patellar clunk syndrome	World Journal of Orthopedics	2020	11(3): 184-96
964	E	Overview article	ZZH and THM.; May 1, 2024	Seo JH, Lee SH	Current state of total knee arthroplasty	Journal of the Korean Medical Association	2020	63(8): 452-61
965	E	Digital templating	ZZH and THM.; May 1, 2024	Seaver T, Mcalpine K, Garcia E, Niu R, Smith EL	Algorithm based automatic templating is less accurate than manual digital templating in total knee arthroplasty	Journal of Orthopaedic Research	2020	38(7): 1472-6
966	E	Not relevant	ZZH and THM.; May 1, 2024	Schreiner AJ, Stoker AM, Bozynski CC, Kuroki K, Stannard JP, Cook JL	Clinical Application of the Basic Science of Articular Cartilage Pathology and Treatment	Journal of Knee Surgery	2020	33(11): 1056-68
967	E	Not relevant	ZZH and THM.; May 1, 2024	Schlafly M, Reed KB	Novel passive ankle-foot prosthesis mimics able-bodied ankle angles and ground reaction forces	Clinical Biomechanics	2020	72: 202-10
968	E	Not relevant	ZZH and THM.; May 1, 2024	Schilaty ND, Bates NA, Kruisselbrink S, Krych AJ, Hewett TE	Linear Discriminant Analysis Successfully Predicts Knee Injury Outcome From Biomechanical Variables	American Journal of Sports Medicine	2020	48(10): 2447-55
969	E	Not relevant	ZZH and THM.; May 1, 2024	Schiffner E, Latz D, Karbowski A, Grassmann JP, Thelen S, Windolf J, et al	Loosening of total knee arthroplasty – always aseptic?	Journal of Clinical Orthopaedics and Trauma	2020	11: S234-S8
970	E	Not relevant	ZZH and THM.; May 1, 2024	Salwan D, Kant S, Sharma RS	Prosthetic knee joint - A survey and using reinforcement learning for natural gait	European Journal of Molecular and Clinical Medicine	2020	7(9): 768-76
971	E	Not relevant	ZZH and THM.; May 1, 2024	Saini RST, Kumar H, Chandramohan S	Optimal design of inverted rotary MR brake with waveform boundary using a novel combined magnetostatic approach	Smart Materials and Structures	2020	29(10)
972	E	Not relevant	ZZH and THM.; May 1, 2024	Saini RST, Kumar H, Chandramohan S	Semi-active control of a swing phase dynamic model of transfemoral prosthetic device based on inverse dynamic model	Journal of the Brazilian Society of Mechanical Sciences and Engineering	2020	42(6)
973	E	Not relevant	ZZH and THM.; May 1, 2024	Sahoo S, Panda SK, Pratihar DK, Mukhopadhyay S	Prediction of Step Length Using Neuro-Fuzzy Approach Suitable for Prosthesis Control	Ieee Transactions on Instrumentation and Measurement	2020	69(8): 5658-65
974	E	Not relevant	ZZH and THM.; May 1, 2024	Russell F, Kormushev P, Vaidyanathan R, Ellison P	The Impact of ACL Laxity on a Bicondylar Robotic Knee and Implications in Human Joint Biomechanics	IEEE Trans Biomed Eng	2020	67(10): 2817-27
975	E	Not relevant	ZZH and THM.; May 1, 2024	Roberts TD, Frampton CM, Young SW	Outcomes of Computer-Assisted Surgery Compared with Conventional Instrumentation in 19,221 Total Knee Arthroplasties: Results After a Mean of 45 Years of Follow-Up	Journal of Bone and Joint Surgery	2020	102(7): 550-6
976	E	Not relevant	ZZH and THM.; May 1, 2024	Ribeiro CH, Mod MSB, Isch D, Baier C, Maderbacher G, Severino NR, et al	A novel device for greater precision and safety in open-wedge high tibial osteotomy: cadaveric study	Archives of Orthopaedic and Trauma Surgery	2020	140(2): 203-8
977	E	Not relevant	ZZH and THM.; May 1, 2024	Reznick E, Embry K, Gregg RD, Ieee	Predicting Individualized Joint Kinematics over a Continuous Range of Slopes and Speeds; [C]	the 8th IEEE RAS and EMBS International Conference on Biomedical Robotics and Biomechatronics (BioRob), New York City	2020	/
978	E	Not relevant	ZZH and THM.; May 1, 2024	Rai V, Sharma A, Preechayasomboon P, Rombokas E, Ieee	Coordinated Movement for Prosthesis Reference Trajectory Generation: Temporal Factors and Attention; [C]	the 8th IEEE RAS and EMBS International Conference on Biomedical Robotics and Biomechatronics (BioRob), New York City,	2020	/
979	E	Not relevant	ZZH and THM.; May 1, 2024	Prince N, Penatzer JA, Dietz MJ, Boyd JW	Impact of Cytokines and Phosphoproteins in Response to Chronic Joint Infection	Biology-Basel	2020	9(7)
980	E	Not relevant	ZZH and THM.; May 1, 2024	Pransky J	The Pransky interview: Dr	Hugh Herr - Professor, MITMedia Lab; Director, Biomechatronics Group and Co-director, MIT Center for Extreme Bionics; Founder, BionX Medical Technologies Inc	2020	47(6): 795-9
981	E	Not relevant	ZZH and THM.; May 1, 2024	Peng F, Wen HY, Zhang C, Xu BG, Li JH, Su H	Adaptive Robust Force Position Control for Flexible Active Prosthetic Knee Using Gait Trajectory	Applied Sciences-Basel	2020	10(8)
982	E	Not involving X-rays	ZZH and THM.; May 1, 2024	Peña-Solórzano CA, Albrecht DW, Bassed RB, Gillam J, Harris PC, Dimmock MR	Semi-supervised labelling of the femur in a whole-body post-mortem CT database using deep learning	Computers in Biology and Medicine	2020	/
983	E	Not relevant	ZZH and THM.; May 1, 2024	Pellegrino P, Conti A, Pautasso A, Boffano M, Ratto N, Carlone M, et al	Gait analysis: Comparative evaluation of conventional total knee replacement and modular distal femoral megaprosthesis	Knee	2020	27(5): 1567-76
984	E	Not relevant	ZZH and THM.; May 1, 2024	Partezani Helito C, Sobrado MF, Cotegipe Negrelli MA, Pécora JR, Gomes Gobbi R, Angelini FJ	High Potential for Complications After Traumatic Exposure in Patients With a Total Knee Replacement	Wounds : a compendium of clinical research and practice	2020	32(5): 142-5
985	E	Not relevant	ZZH and THM.; May 1, 2024	Pande S, Dhatrak P	Recent developments and advancements in knee implants materials, manufacturing: A review; [C]	the 2nd International Conference on Manufacturing Material Science and Engineering (ICMMSE), Hyderabad, INDIA	2020	/
986	E	Not relevant	ZZH and THM.; May 1, 2024	Pace A, Howard D, Gard SA, Major MJ	Using a Simple Walking Model to Optimize Transfemoral Prostheses for Prosthetic Limb Stability-A Preliminary Study	Ieee Transactions on Neural Systems and Rehabilitation Engineering	2020	28(12): 3005-12
987	E	Not relevant	ZZH and THM.; May 1, 2024	Omari A, Nielsen CS, Husted H, Otte KS, Troelsen A, Gromov K	Introduction of a New Treatment Algorithm Reduces the Number of Periprosthetic Femoral Fractures After Primary Total Hip Arthroplasty in Elderly Females	Journal of Arthroplasty	2020	35(12): 3613-20
988	E	Not relevant	ZZH and THM.; May 1, 2024	Ocampo-Plazas ML, Prieto-Mondragon LD, Solorzano MA, Escobar FC	Fitness for health assessment in unilateral lower limb amputation: The Evam1 battery	Journal of Back and Musculoskeletal Rehabilitation	2020	33(4): 569-79
989	E	Not relevant	ZZH and THM.; May 1, 2024	Novoa-Parra CD, Sanjuan-Cerveró R, Franco-Ferrando N, Larrainzar-Garijo R, Egea-Castro G, Lizaur-Utrilla A	Complications of computer-assisted navigation in total knee replacement: retrospective cohort of eight hundred and seventy eight consecutive knees	International Orthopaedics	2020	44(12): 2621-6
990	E	Not relevant	ZZH and THM.; May 1, 2024	MCKEOGH C	Freedom Through Constraint?	Trial	2020	/
991	E	Not relevant	ZZH and THM.; May 1, 2024	Nimkingratana P, Brittberg M	Returning to Work After Articular Cartilage Repair Intervention: A Systematic Review	Orthopaedic Journal of Sports Medicine	2020	8(3)
992	E	Not relevant	ZZH and THM.; May 1, 2024	Nikkhoo M, Hassani K, Tavakoli Golpaygani A, Karimi A	Biomechanical role of posterior cruciate ligament in total knee arthroplasty: A finite element analysis	Comput Methods Programs Biomed	2020	183: 105109
993	E	Not relevant	ZZH and THM.; May 1, 2024	Ngan CC, Andrysek J	Modeling and Design of the Automatic Stance Phase Lock (ASPL) Knee Joint Control Mechanism for Paediatric Users With Transfemoral Amputations	IEEE Trans Neural Syst Rehabil Eng	2020	28(1): 203-10
994	E	Not relevant	ZZH and THM.; May 1, 2024	Neirynck J, Vanlaer L, Bobbaers D, Mathei J, Leirs G	Coronal alignment in osteoarthritic knees, does it change in flexion?	Acta Orthopaedica Belgica	2020	86(3): 440-6
995	E	Not relevant	ZZH and THM.; May 1, 2024	Cliniques universitaires Saint-Luc- Université Catholique de Louvain	TNF and IL23 Blocking Agents Gene Expression Ratios in the Psoriatic Arthritis Synovium_(TIGERS) Study	https://clinicaltrialsgov/show/NCT04261010	2020	doi: PMID: CN-02080225
996	E	Not relevant	ZZH and THM.; May 1, 2024	Marie Laure Louis	Intra Articular Injection of Microfat and PRP in Knee Osteoarthritis	https://clinicaltrialsgov/show/NCT04352075	2020	doi: PMID: CN-02103259
997	E	Not relevant	ZZH and THM.; May 1, 2024	Novosibirsk, Novosibirskaya Obl, Russian Federation	Full Metall Jacket Multilevel Segment	https://clinicaltrialsgov/show/NCT04461496	2020	doi: PMID: CN-02134226
998	E	Not relevant	ZZH and THM.; May 1, 2024	Mikołaj Wilczyński	Cemented vs.	Cementless TKA	2020	/
999	E	Not relevant	ZZH and THM.; May 1, 2024	Vilas Narayan Sadekar	A Randomised Control Trial Comparing Functional Outcomes for Navigated Kinematically Aligned TKR Versus Navigated Mechanically Aligned TKR	https://clinicaltrialsgov/show/NCT04246138	2020	doi: PMID: CN-02079830
1000	E	Not relevant	ZZH and THM.; May 1, 2024	Gengshuang Tian	Kinematic- Versus Ligament-balanced Mechanical Alignment in TKA	https://clinicaltrialsgov/show/NCT04436211	2020	doi: PMID: CN-02180773
1001	E	Not relevant	ZZH and THM.; May 1, 2024	Bologna	Effectiveness of Inertial Sensors vs the Conventional Technique for the Execution of the Bone Resections in Primary TKA	https://clinicaltrialsgov/show/NCT04242303	2020	doi: PMID: CN-02079721
1002	E	Not relevant	ZZH and THM.; May 1, 2024	Lincoln Liow	A Comparison of Total Knee Replacement Patients Using the Zimmer-Biomet Persona Total Knee System With Different Inserts	https://clinicaltrialsgov/show/NCT04643119	2020	doi: PMID: CN-02205898
1003	E	Not relevant	ZZH and THM.; May 1, 2024	Shih-Hsiang Yen, Po-Chun Lin, Jun-Wen Wang	Comparison of pinless navigation and conventional method in total knee arthroplasty	https://clinicaltrialsgov/show/NCT04235283	2020	doi: PMID: CN-02064693
1004	E	Not relevant	ZZH and THM.; May 1, 2024	Haugesund, Norway	Robotized Navigation Compared to Conventional Technique in Total Knee Replacement	https://clinicaltrialsgov/show/NCT04525950	2020	doi: PMID: CN-02163086
1005	E	Not relevant	ZZH and THM.; May 1, 2024	M J Fredrickson, T K Danesh-Clough	Spinal Anesthetic for Hip and Knee Replacement Surgery - Intrathecal Morphine or Hydromorphone	https://clinicaltrialsgov/show/NCT04280939	2020	doi: PMID: CN-02088421
1006	E	Not relevant	ZZH and THM.; May 1, 2024	Sione A. Ofa BS, Bailey J. Ross BA	Robotic-assisted Total Knee Arthroplasty vs Conventional Total Knee Arthroplasty: A Nationwide Database Study	Conventional One	2020	/
1007	E	Not relevant	ZZH and THM.; May 1, 2024	Johan Bellemans, Hilde Vandenneucker, Johan Vanlauwe	Total Knee Arthroplasty Using an Active Robotic System	https://clinicaltrialsgov/show/NCT04667390	2020	doi: PMID: CN-02206416
1008	E	Not relevant	ZZH and THM.; May 1, 2024	Naghibi H, Janssen D, Van Den Boogaard T, Van Tienen T, Verdonschot N	The implications of non-anatomical positioning of a meniscus prosthesis on predicted human knee joint biomechanics	Medical & Biological Engineering & Computing	2020	58(6): 1341-55
1009	E	Not relevant	ZZH and THM.; May 1, 2024	Nablia SB, Auermann M, Weimar P, Ludwig HR	Real-time synchronization of active force control and movement axes in a knee simulator with viscoelastic elements in the force flow	Biomedizinische Technik	2020	65(SUPPL 1): S205
1010	E	Not relevant	ZZH and THM.; May 1, 2024	Morita K, Nii M, Koh MS, Kashiwa K, Nakayama H, Kambara S, et al	Bone tunnel placement determination method for 3-D images and its evaluation for anterior cruciate ligament reconstruction	Current Medical Imaging Reviews	2020	16(5): 491-8
1011	E	Not relevant	ZZH and THM.; May 1, 2024	Moog P, Tinwald I, Aitzetmueller M, Bauer AT, Megerle K, Machens HG, et al	The Usage of Pedicled or Free Muscle Flaps Represents a Beneficial Approach for Periprosthetic Infection After Knee Arthroplasty	Annals of Plastic Surgery	2020	85(5): 539-45
1012	E	Not relevant	ZZH and THM.; May 1, 2024	Molfetta L, Casabella A, Palermo A	The Patellar Resurfacing in Total Knee Prosthesis: Indications for Bone Stock and Patellar Morphology	Frontiers in Medicine	2020	7
1013	E	Not relevant	ZZH and THM.; May 1, 2024	Minoda Y, Hayakawa K, Hagio K, Konishi N, Tamaki T, Iwakiri K	Usefulness of an Accelerometer-Based Portable Navigation System for Total Knee Arthroplasty: a Multicenter Prospective Randomized Controlled Trial	Journal of bone and joint surgery American volume	2020	102(22): 1993‐2000
1014	E	Not relevant	ZZH and THM.; May 1, 2024	Migliore GL, Petrone N, Hobara H, Nagahara R, Miyashiro K, Costa GF, et al	Innovative alignment of sprinting prostheses for persons with transfemoral amputation: Exploratory study on a gold medal Paralympic athlete	Prosthetics and Orthotics International	2020	doi: 10
1015	E	Not relevant	ZZH and THM.; May 1, 2024	Menzdorf L, Drenck T, Akoto R, Hartel M, Krause M, Guttowski D, et al	Clinical results after surgical treatment of posterolateral tibial plateau fractures ("apple bite fracture") in combination with ACL injuries	European journal of trauma and emergency surgery : official publication of the European Trauma Society	2020	46(6): 1239-48
1016	E	Not relevant	ZZH and THM.; May 1, 2024	Mendez J, Hood S, Gunnel A, Lenzi T	Powered knee and ankle prosthesis with indirect volitional swing control enables level-ground walking and crossing over obstacles	Science robotics	2020	5(44)
1017	E	Not relevant	ZZH and THM.; May 1, 2024	Mell SP, Wimmer MA, Lundberg HJ	Sensitivity of total knee replacement wear to variability in motion and load input: A parametric finite element analysis study	Journal of Orthopaedic Research	2020	38(7): 1538-49
1018	E	Not relevant	ZZH and THM.; May 1, 2024	Meier M, Zingde S, Best R, Schroeder L, Beckmann J, Steinert AF	High variability of proximal tibial asymmetry and slope: a CT data analysis of 15,807 osteoarthritic knees before TKA	Knee surgery, sports traumatology, arthroscopy : official journal of the ESSKA	2020	28(4): 1105-12
1019	E	Not relevant	ZZH and THM.; May 1, 2024	Mcewen PJ, Dlaska CE, Jovanovic IA, Doma K, Brandon BJ	Computer-Assisted Kinematic and Mechanical Axis Total Knee Arthroplasty: a Prospective Randomized Controlled Trial of Bilateral Simultaneous Surgery	Journal of arthroplasty	2020	35(2): 443‐50
1020	E	Not meeting the acceptance and discharge standards	ZZH and THM.; May 1, 2024	Matziolis G, Loos M, Boehle S, Schwerdt C, Roehner E, Heinecke M	Effect of additional distal femoral resection on flexion deformity in posterior-stabilized total knee arthroplasty	Knee Surgery Sports Traumatology Arthroscopy	2020	28(9): 2924-9
1021	E	Overview article	ZZH and THM.; May 1, 2024	Mathis DT, Hirschmann MT	An update about latest developments in total knee arthroplasty	Therapeutische Umschau	2020	77(10): 481-9
1022	E	Not relevant	ZZH and THM.; May 1, 2024	Mathis D, Hauser A, Amsler F, Hirschmann M	Identification of pain patterns in unhappy patients after total knee arthroplasty	Orthopaedic Journal of Sports Medicine	2020	8(9 SUPPL 7)
1023	E	Not relevant	ZZH and THM.; May 1, 2024	Mathew KK, Degouveia W, Marchand KB, Ehiorobo JO, Tarazi JM, Sodhi N, et al	Computer-assisted navigation in total knee arthroplasty	Surgical Technology International	2020	36: 1-8
1024	E	Not relevant	ZZH and THM.; May 1, 2024	Martin O, Aissa J, Boos J, Wingendorf K, Latz D, Buchbender C, et al	Impact of different metal artifact reduction techniques on attenuation correction in 18F-FDG PeT/ CT examinations	British Journal of Radiology	2020	93(1105)
1025	E	Not relevant	ZZH and THM.; May 1, 2024	Marinescu R, Laptoiu D, Botezatu I, Ciumeica S, Clinical C	MEDIAL TIBIAL REDUCTION OSTEOTOMY IN TOTAL KNEE ARTHROPLASTY FOR ADVANCED VARUS: IS THERE A RELEASE ALGORITHM?	Journal of ISAKOS	2020	5(5): 317-8
1026	E	Not relevant	ZZH and THM.; May 1, 2024	Manning W, Ghosh M, Wilson I, Hide G, Longstaff L, Deehan D	Improved mediolateral load distribution without adverse laxity pattern in robot-assisted knee arthroplasty compared to a standard manual measured resection technique	Knee surgery, sports traumatology, arthroscopy	2020	28(9): 2835‐45
1027	E	Overview article	ZZH and THM.; May 1, 2024	胡孔足	人工智能在人工膝关节翻修术前根据影像学资料识别假体的应用	临床骨科杂志	2020	23(06): 773
1028	E	Not meeting the acceptance and discharge standards	ZZH and THM.; May 1, 2024	Lunn DE, De Pieri E, Chapman GJ, Lund ME, Redmond AC, Ferguson SJ	Current Preclinical Testing of New Hip Arthroplasty Technologies Does Not Reflect Real-World Loadings: Capturing Patient-Specific and Activity-Related Variation in Hip Contact Forces	Journal of Arthroplasty	2020	35(3): 877-85
1029	E	Not relevant	ZZH and THM.; May 1, 2024	Luan C, Xu DT, Chen NJ, Wang FF, Tian KS, Wei C, et al	How to choose kinematic or mechanical alignment individually according to preoperative characteristics of patients?	BMC Musculoskeletal Disorders	2020	21(1)
1030	E	Not relevant	ZZH and THM.; May 1, 2024	Lu K, Gao YJ, Wang HZ, Li C, Zhou TT, Qian RX, et al	A comparison of the use of a suprapatellar Chinese Aircraft-shaped Sleeve System versus suprapatellar intramedullary nailing for tibial shaft fractures: outcomes over a one-year follow-up	Injury	2020	51(4): 1069‐76
1031	E	Not meeting the acceptance and discharge standards	ZZH and THM.; May 1, 2024	Liu X, Guo S, Li S, Cao Y, Xiang C	Progress in the method of tibial prosthesis rotation alignment in total knee arthroplasty	Zhongguo xiu fu chong jian wai ke za zhi = Zhongguo xiufu chongjian waike zazhi = Chinese journal of reparative and reconstructive surgery	2020	34(9): 1200-4
1032	E	Not relevant	ZZH and THM.; May 1, 2024	Liu P, Zhang C, Lu Z, Feng J, Xu W, Yang Z	Global research status and trends of UKA for knee osteoarthritis: a bibliometric analysis	Arthroplasty	2020	2(1): 20
1033	E	Not relevant	ZZH and THM.; May 1, 2024	Lidongyue	全膝关节置换患者术前关节间隙狭窄程度与术后早期临床疗效相关性的研究 [D];	大连医科大学	2020	/
1034	E	Not relevant	ZZH and THM.; May 1, 2024	Liang HY, Cui YQ, Bu HR, Liu H, Yan PC, Cui LQ, et al	Value of S100A12 in predicting in-stent restenosis in patients with coronary drug-eluting stent implantation	Experimental and Therapeutic Medicine	2020	20(1): 211-8
1035	E	Not relevant	ZZH and THM.; May 1, 2024	Li XX, Liu ZJ, Gao XZ, Zhang J	Bicycling Phase Recognition for Lower Limb Amputees Using Support Vector Machine Optimized by Particle Swarm Optimization	Sensors	2020	20(22)
1036	E	Not relevant	ZZH and THM.; May 1, 2024	Li X, Liu Z, Gao X, Zhang J	Bicycling Phase Recognition for Lower Limb Amputees Using Support Vector Machine Optimized by Particle Swarm Optimization	Sensors (Basel, Switzerland)	2020	20(22)
1037	E	Not relevant	ZZH and THM.; May 1, 2024	Li X, Huikang Z, Bo W, Qingqiang Y, Yan X, Cheng T, et al	Application of personalized osteotomy guide plate in medial pivot knee prosthesis replacement based on MRI and three-dimensional CT	Chinese journal of tissue engineering research	2020	24(30): 4835‐40
1038	E	Not relevant	ZZH and THM.; May 1, 2024	Li JJ, Tian DM, Yang L, Zhang JY, Hu YC	Influence of a metaphyseal sleeve on the stress-strain state of a bone-tumor implant system in the distal femur: an experimental and finite element analysis	Journal of Orthopaedic Surgery and Research	2020	15(1)
1039	E	Not relevant	ZZH and THM.; May 1, 2024	Lewis PL, Graves SE, De Steiger RN, Campbell DG, Peng Y, Hatton A, et al	Does Knee Prosthesis Survivorship Improve When Implant Designs Change? Findings from the Australian Orthopaedic Association National Joint Replacement Registry	Clinical Orthopaedics and Related Research	2020	478(6): 1156-72
1040	E	Not relevant	ZZH and THM.; May 1, 2024	Leopold SS	Editor's Spotlight/Take 5: Does Knee Prosthesis Survivorship Improve When Implant Designs Change? Findings from the Australian Orthopaedic Association National Joint Replacement Registry	Clinical Orthopaedics and Related Research	2020	478(6): 1152-5
1041	E	Not involving X-rays	ZZH and THM.; May 1, 2024	Leon-Munoz VJ, Lison-Almagro AJ, Lopez-Lopez M	Planning on CT-Based 3D Virtual Models Can Accurately Predict the Component Size for Total Knee Arthroplasty	Journal of Knee Surgery	2020	33(11): 1128-31
1042	E	Not relevant	ZZH and THM.; May 1, 2024	Lehner B, Omlor GW, Schwarze M	Periprosthetic joint infections Latest developments, strategies and treatment algorithms	Orthopade	2020	49(8): 648-59
1043	E	Not relevant	ZZH and THM.; May 1, 2024	Lee DY, Park YJ, Hwang SC, Park JS, Kang DG	No differences in mid- to long-term outcomes of computer-assisted navigation versus conventional total knee arthroplasty	Knee surgery, sports traumatology, arthroscopy : official journal of the ESSKA	2020	28(10): 3183-92
1044	E	Not relevant	ZZH and THM.; May 1, 2024	Lai HYC, Tang YHB, Wong HL	Comparison of early results of total knee replacement performed with Zimmer iASSIST versus conventional technique	Journal of Orthopaedics, Trauma and Rehabilitation	2020	27(2): 208-13
1045	E	Not relevant	ZZH and THM.; May 1, 2024	Kurmis AP	Retained pelvic pin site debris after navigated total hip replacement: Masquerading as an early-stage chondrosarcomatous lesion	Journal of Postgraduate Medicine	2020	66(4): 215-7
1046	E	Not relevant	ZZH and THM.; May 1, 2024	Kumar S, Mohammadi A, Quintero D, Rezazadeh S, Gans N, Gregg RD	Extremum Seeking Control for Model-Free Auto-Tuning of Powered Prosthetic Legs	Ieee Transactions on Control Systems Technology	2020	28(6): 2120-35
1047	E	Not relevant	ZZH and THM.; May 1, 2024	Kuklinski D, Oschmann L, Pross C, Busse R, Geissler A	The use of digitally collected patient-reported outcome measures for newly operated patients with total knee and hip replacements to improve post-treatment recovery: Study protocol for a randomized controlled trial	Trials	2020	21(1)
1048	E	Not relevant	ZZH and THM.; May 1, 2024	Kuhlmann A, Kruger H, Seidinger S, Hahn A	Cost-effectiveness and budget impact of the microprocessor-controlled knee C-Leg in transfemoral amputees with and without diabetes mellitus	European Journal of Health Economics	2020	21(3): 437-49
1049	E	Not relevant	ZZH and THM.; May 1, 2024	Korn AF, Stein RR, Dolf A, Shakeri F, Buness A, Hilgers C, et al	High-Dimensional Analysis of Immune Cell Composition Predicts Periprosthetic Joint Infections and Dissects Its Pathophysiology	Biomedicines	2020	8(9)
1050	E	Not relevant	ZZH and THM.; May 1, 2024	Kobayashi T, Hisano G, Namiki Y, Hashizume S, Hobara H	Walking characteristics of runners with a transfemoral or knee-disarticulation prosthesis	Clinical Biomechanics	2020	80
1051	E	Not relevant	ZZH and THM.; May 1, 2024	Knowlton CB, Lundberg HJ, Wimmer MA, Jacob JJ	Can a gait-dependent model predict wear on retrieved total knee arthroplasty components?	Bone & Joint Journal	2020	102B(6): 129-37
1052	E	Not meeting the acceptance and discharge standards	ZZH and THM.; May 1, 2024	Klim SM, Amerstorfer F, Glehr G, Hauer G, Smolle MA, Leitner L, et al	Combined serum biomarker analysis shows no benefit in the diagnosis of periprosthetic joint infection	International Orthopaedics	2020	44(12): 2515-20
1053	E	Not meeting the acceptance and discharge standards	ZZH and THM.; May 1, 2024	Klasan A, Putnis SE, Grasso S, Neri T, Coolican MR	Conventional instruments are more accurate for measuring the depth of the tibial cut than computer-assisted surgery in total knee arthroplasty: a prospective study	Archives of Orthopaedic and Trauma Surgery	2020	140(6): 801-6
1054	E	Not meeting the acceptance and discharge standards	ZZH and THM.; May 1, 2024	Klasan A, De Steiger R, Holland S, Hatton A, Vertullo CJ, Young SW	Similar Risk of Revision After Kinematically Aligned, Patient-Specific Instrumented Total Knee Arthroplasty, and All Other Total Knee Arthroplasty: Combined Results From the Australian and New Zealand Joint Replacement Registries	Journal of Arthroplasty	2020	35(10): 2872-7
1055	E	Not meeting the acceptance and discharge standards	ZZH and THM.; May 1, 2024	Kirchen N, Reich L, Waldstein W, Hopf T, Heller KD, Wienert S, et al	ARMD reaction patterns in knee arthroplasty A novel hypothetical mechanism: hingiosis	Orthopade	2020	49(2): 183-9
1056	E	Not meeting the acceptance and discharge standards	ZZH and THM.; May 1, 2024	Kim YH, Yoon SH, Park JW	Does Robotic-assisted TKA Result in Better Outcome Scores or Long-Term Survivorship Than Conventional TKA? A Randomized, Controlled Trial	Clinical orthopaedics and related research	2020	478(2): 266‐75
1057	E	Not relevant	ZZH and THM.; May 1, 2024	Kim YH, Park JW	Eighteen-Year Follow-Up Study of 2 Alternative Bearing Surfaces Used in Total Hip Arthroplasty in the Same Young Patients	Journal of arthroplasty	2020	35(3): 824‐30
1058	E	Not involving X-rays	ZZH and THM.; May 1, 2024	Kim J, Park C, Jeong HS, Song YS, Lee IS, Jung Y, et al	The Optimal Combination of Monochromatic and Metal Artifact Reconstruction Dual-energy CT to Evaluate Total Knee Replacement Arthroplasty	Eur J Radiol	2020	132: 109254
1059	E	Not meeting the acceptance and discharge standards	ZZH and THM.; May 1, 2024	Khasian M, Meccia BA, Lacour MT, Komistek RD	A Validated Forward Solution Dynamics Mathematical Model of the Knee Joint: Can It Be an Effective Alternative for Implant Evaluation?	Journal of Arthroplasty	2020	35(11): 3289-99
1060	E	Not meeting the acceptance and discharge standards	ZZH and THM.; May 1, 2024	Khalid V, Schønheyder HC, Larsen LH, Nielsen PT, Kappel A, Thomsen TR, et al	Multidisciplinary diagnostic algorithm for evaluation of patients presenting with a prosthetic problem in the hip or knee: A prospective study	Diagnostics	2020	10(2)
1061	E	Not meeting the acceptance and discharge standards	ZZH and THM.; May 1, 2024	Ke S, Ran T, He Y, Lv M, Song X, Zhou Y, et al	Does patient-specific instrumentation increase the risk of notching in the anterior femoral cortex in total knee arthroplasty? A comparative prospective trial	International orthopaedics	2020	44(12): 2603‐11
1062	E	Not meeting the acceptance and discharge standards	ZZH and THM.; May 1, 2024	Kayani B, Konan S, Tahmassebi J, Ayuob A, Moriarty PD, Haddad FS	Robotic-arm assisted medial unicondylar knee arthroplasty versus jig-based unicompartmental knee arthroplasty with navigation control: study protocol for a prospective randomised controlled trial	Trials	2020	21(1): 721
1063	E	Not relevant	ZZH and THM.; May 1, 2024	Katsumura M, Obayashi S, Yano K, Hamada A, Nakao T, Torii K, et al	Retractor-Type Robotic Knee Prosthesis to Prevent Fall;[C]	the 8th IEEE RAS and EMBS International Conference on Biomedical Robotics and Biomechatronics (BioRob), New York City	2020	/
1064	E	Not relevant	ZZH and THM.; May 1, 2024	Karlsen Ø, Borgen P, Bragnes B, Figved W, Grøgaard B, Rydinge J, et al	Rifampin combination therapy in staphylococcal prosthetic joint infections: a randomized controlled trial	Journal of orthopaedic surgery and research	2020	15(1): 365
1065	E	Not relevant	ZZH and THM.; May 1, 2024	Kapil N, Samuel LT, Kamath AF	Management of Bone Marrow Lesions of the Hip With Subchondral Calcium Phosphate Injection: Surgical Technique and Tips	Arthroscopy Techniques	2020	9(7): e863-e75
1066	E	Overview article	ZZH and THM.; May 1, 2024	Kamaraj A, To K, Seah KTM, Khan WS	Modelling the cost-effectiveness of total knee arthroplasty: A systematic review	Journal of Orthopaedics	2020	22: 485-92
1067	E	Not relevant	ZZH and THM.; May 1, 2024	Kalson NS, Mathews JA, Alvand A, Morgan-Jones R, Jenkins N, Phillips JRA, et al	Investigation and management of prosthetic joint infection in knee replacement: A BASK Surgical Practice Guideline	Knee	2020	27(6): 1857-65
1068	E	Not relevant	ZZH and THM.; May 1, 2024	Junming H, Liu X, Li J, Weibin Z, Liu Y, Haodong Z	A new minimally invasive spreader combined with less invasive stabilization system for proximal tibial fractures	Chinese journal of tissue engineering research	2020	24(30): 4818‐23
1069	E	Not relevant	ZZH and THM.; May 1, 2024	Jung SH, Cho MR, Song SK	Appropriateness of the Use of Navigation System in Total Knee Arthroplasty	Clinics in Orthopedic Surgery	2020	12(3): 324-9
1070	E	Overview article	ZZH and THM.; May 1, 2024	Jud L, Fotouhi J, Andronic O, Aichmair A, Osgood G, Navab N, et al	Applicability of augmented reality in orthopedic surgery - A systematic review	Bmc Musculoskeletal Disorders	2020	21(1)
1071	E	Overview article	ZZH and THM.; May 1, 2024	Johns WL, Layon D, Golladay GJ, Kates SL, Scott M, Patel NK	Preoperative Risk Factor Screening Protocols in Total Joint Arthroplasty: A Systematic Review	Journal of Arthroplasty	2020	35(11): 3353-63
1072	E	Not meeting the acceptance and discharge standards	ZZH and THM.; May 1, 2024	Jm K, Bc L, Al R, 胡孔足	人工智能在人工膝关节翻修术前根据影像学资料识别假体的应用	临床骨科杂志	2020	23(6)
1073	E	Not meeting the acceptance and discharge standards	ZZH and THM.; May 1, 2024	Jiang Z, Yin Z, Lu M, Hu B	Application of computer navigation in total knee Arthroplasty	Chinese Journal of Tissue Engineering Research	2020	24(15): 2317-22
1074	E	Not meeting the acceptance and discharge standards	ZZH and THM.; May 1, 2024	Jhurani A, Agarwal P, Aswal M, Meena I, Srivastava M, Sheth NP	Do spacer blocks accurately estimate deformity correction and gap balance in total knee arthroplasty? A prospective study with computer navigation	Knee	2020	27(1): 214-20
1075	E	Not relevant	ZZH and THM.; May 1, 2024	Jena S, Arunachalam T, Panda SK	Experimental and numerical investigation of a polypropylene orthotic device for assistance in level ground walking	Proceedings of the Institution of Mechanical Engineers Part H-Journal of Engineering in Medicine	2020	234(4): 356-69
1076	E	Not relevant	ZZH and THM.; May 1, 2024	Bray R	Comparing two high tibial osteotomy plates in terms of pain and plate removal	https://trialsearchwhoint/Trial2aspx?TrialID=ISRCTN34155545	2020	doi: PMID: CN-02172190
1077	E	Not relevant	ZZH and THM.; May 1, 2024	Chin BZ, Tan SSH	A comparison of standard versus robotic total knee replacement	https://trialsearchwhoint/Trial2aspx?TrialID=ISRCTN27624068	2020	doi: PMID: CN-02172168
1078	E	Not relevant	ZZH and THM.; May 1, 2024	Clement ND, Bardgett M, Galloway S	A comparison between robotic and orthosensor-assisted total knee replacement and standard total knee replacement surgery	https://trialsearchwhoint/Trial2aspx?TrialID=ISRCTN47889316	2020	doi: PMID: CN-02070179
1079	E	Not relevant	ZZH and THM.; May 1, 2024	Hutabarat Y, Ekkachai K, Hayashibe M, Kongprawechnon W	Reinforcement Q-Learning Control With Reward Shaping Function for Swing Phase Control in a Semi-active Prosthetic Knee	Frontiers in Neurorobotics	2020	14
1080	E	Not relevant	ZZH and THM.; May 1, 2024	Hussin MS, Fernandez J, Ramezani M, Kumar P, Kelly PA	Analytical and computational sliding wear prediction in a novel knee implant: a case study	Computer Methods in Biomechanics and Biomedical Engineering	2020	23(4): 143-54
1081	E	Not relevant	ZZH and THM.; May 1, 2024	Hsu CP, Lin SC, Nazir A, Wu CT, Chang SS, Chan YS	Design and application of personalized surgical guides to treat complex tibial plateau malunion	Computer Methods in Biomechanics and Biomedical Engineering	2020	24(4): 419-28
1082	E	Not relevant	ZZH and THM.; May 1, 2024	Horbaly HE, Auerbach BE	Femoral condyle dimensions: Comparing natural anatomy to knee replacement hardware	FASEB Journal	2020	34(SUPPL 1)
1083	E	Not relevant	ZZH and THM.; May 1, 2024	Hooper J, Rozell J, Walker PS, Schwarzkopf R	The role of the hindfoot in total knee arthroplasty alignment	Bulletin of the Hospital for Joint Diseases	2020	78(1): 65-73
1084	E	Not relevant	ZZH and THM.; May 1, 2024	Holz J, Schneider S, Nils Hansen-Algenstaedt AN, Rene Kaiser NK, Ilg A	A Selective arthroplasty algorithm contributes to clinical outcome and patient satisfaction in patients with osteoarthritis of the knee	Orthopaedic Journal of Sports Medicine	2020	8(5 SUPPL 4)
1085	E	Overview article	ZZH and THM.; May 1, 2024	Holder J, Trinler U, Meurer A, Stief F	A Systematic Review of the Associations Between Inverse Dynamics and Musculoskeletal Modeling to Investigate Joint Loading in a Clinical Environment	Frontiers in Bioengineering and Biotechnology	2020	8
1086	E	Not relevant	ZZH and THM.; May 1, 2024	Hisano G, Hashizume S, Kobayashi Y, Murai A, Kobayashi T, Nakashima M, et al	Factors associated with a risk of prosthetic knee buckling during walking in unilateral transfemoral amputees	Gait and Posture	2020	77: 69-74
1087	E	Not relevant	ZZH and THM.; May 1, 2024	Helito CP, Sobrado MF, Negrelli MAC, Pecora JR, Gobbi RG, Angelini FJ	High Potential for Complications After Traumatic Exposure in Patients With a Total Knee Replacement	Wounds-a Compendium of Clinical Research and Practice	2020	32(5): 142-5
1088	E	Not relevant	ZZH and THM.; May 1, 2024	Heilemann M, Wendler T, Munst P, Schleifenbaum S, Scholz R, Voigt C	A novel micromotion measurement method to gain instructive insight into the acetabular bone-implant interface	Medical Engineering & Physics	2020	86: 138-45
1089	E	Not relevant	ZZH and THM.; May 1, 2024	Heidari M, Rahmanivahid P, Sharifi S, Hashemi M, Mohammadian E, Akbari A, et al	Effect of elbow implant design parameters on loosening: A finite element analysis	Revista Internacional De Metodos Numericos Para Calculo Y Diseno En Ingenieria	2020	36(1)
1090	E	Not relevant	ZZH and THM.; May 1, 2024	Hawellek T, Lehmann W, Von Lewinski G	Periprosthetic fractures around the knee	Chirurg	2020	91(10): 833-40
1091	E	Not relevant	ZZH and THM.; May 1, 2024	Hasan S, Van Hamersveld KT, Marang-Van De Mheen PJ, Kaptein BL, Nelissen R, Toksvig-Larsen S	Migration of a novel 3D-printed cementless versus a cemented total knee arthroplasty: two-year results of a randomized controlled trial using radiostereometric analysis	The bone & joint journal	2020	102‐B(8): 1016‐24
1092	E	Not relevant	ZZH and THM.; May 1, 2024	Hasan S, Marang-Van De Mheen PJ, Kaptein BL, Nelissen R, Pijls BG	RSA-tested TKA Implants on Average Have Lower Mean 10-year Revision Rates Than Non-RSA-tested Designs	Clinical Orthopaedics and Related Research	2020	478(6): 1232-41
1093	E	Not relevant	ZZH and THM.; May 1, 2024	Harato K, Kobayashi S, Kaneda K, Iwama Y, Nagashima M, Hasegawa T, et al	ANALYSIS OF FACTORS AFFECTING THE SURGICAL TIME IN ANTERIOR CRUCIATE LIGAMENT RECONSTRUCTION USING DECISION TREE ANALYSIS	Journal of ISAKOS	2020	5(4): 238
1094	E	Not relevant	ZZH and THM.; May 1, 2024	Hampton M, Mansoor J, Getty J, Sutton PM	Uncemented tantalum metal components versus cemented tibial components in total knee arthroplasty: 11- to 15-year outcomes of a single-blinded randomized controlled trial	The bone & joint journal	2020	102‐B(8): 1025‐32
1095	E	Not relevant	ZZH and THM.; May 1, 2024	Haase DR, Templeton KJ, Rosenthal HG, Sweeney KR	Tranexamic Acid in Patients With Cancer Undergoing Endoprosthetic Reconstruction: A Retrospective Review	Journal of the American Academy of Orthopaedic Surgeons	2020	28(6): 248-55
1096	E	Not relevant	ZZH and THM.; May 1, 2024	Gupta SD, Finnilä M, Rieppo L, Kestilä I, Bueno VL, Turunen M, et al	The influence of osteoarthritic degeneration on the mineral composition and structural properties of human calcified cartilage and subchondral bone plate	Osteoarthritis and Cartilage	2020	28: S317-S8
1097	E	Not relevant	ZZH and THM.; May 1, 2024	Gupta R, Dhindsa IS, Agarwal R	Continuous angular position estimation of human ankle during unconstrained locomotion	Biomedical Signal Processing and Control	2020	60
1098	E	Not relevant	ZZH and THM.; May 1, 2024	Guo WS	Role and controversy of unicompartmental knee arthroplasty in treatment of knee osteoarthritis	Zhonghua wai ke za zhi [Chinese journal of surgery]	2020	58(6): 411-5
1099	E	Not relevant	ZZH and THM.; May 1, 2024	Gu F, Li L, Zhang H, Li X, Ling C, Wang L, et al	Three-Dimensional-Printed Guiding Template for Unicompartmental Knee Arthroplasty	BioMed research international	2020	2020: 7019794
1100	E	Not relevant	ZZH and THM.; May 1, 2024	Gramlich Y, Johnson T, Kemmerer M, Walter G, Hoffmann R, Klug A	Salvage procedure for chronic periprosthetic knee infection: the application of DAIR results in better remission rates and infection-free survivorship when used with topical degradable calcium-based antibiotics	Knee surgery, sports traumatology, arthroscopy : official journal of the ESSKA	2020	28(9): 2823-34
1101	E	Not relevant	ZZH and THM.; May 1, 2024	Goyal N, Luchetti TJ, Wysocki RW, Cohen MS	Management of Periprosthetic Joint Infection in Total Elbow Arthroplasty	Journal of Hand Surgery	2020	45(10): 957-70
1102	E	Not meeting the acceptance and discharge standards	ZZH and THM.; May 1, 2024	Gothesen O, Skaden O, Dyrhovden GS, Petursson G, Furnes ON	Computerized Navigation: A Useful Tool in Total Knee Replacement	JBJS Essent Surg Tech	2020	10(2): e0022
1103	E	Not relevant	ZZH and THM.; May 1, 2024	Glasbrenner J, Petersen W, Raschke MJ, Steiger M, Verdonk R, Castelli CC, et al	Matrix-Augmented Bone Marrow Stimulation With a Polyglycolic Acid Membrane With Hyaluronan vs Microfracture in Local Cartilage Defects of the Femoral Condyles: a Multicenter Randomized Controlled Trial	Orthopaedic journal of sports medicine	2020	8(5)
1104	E	Not relevant	ZZH and THM.; May 1, 2024	Gilat R, Haunschild ED, Knapik DM, Cole BJ	Single-Stage Minced Autologous Cartilage Restoration Procedures	Operative Techniques in Sports Medicine	2020	28(4)
1105	E	Not relevant	ZZH and THM.; May 1, 2024	Giannotti S, Sacchetti F, Citarelli C, Bottai V, Bianchi N, Agostini G, et al	Single-use, patient-specific instrumentation technology in knee arthroplasty: a comparative study between standard instrumentation and PSI efficiency system	Musculoskeletal surgery	2020	104(2): 195‐200
1106	E	Not relevant	ZZH and THM.; May 1, 2024	Ghani R, Hutt J, Mitchell P, Granger L, Sandiford NA	Serial C-reactive Protein Monitoring in Prosthetic Joint Infection: A Powerful Predictor or Potentially Pointless?	Cureus Journal of Medical Science	2020	12(2)
1107	E	Not relevant	ZZH and THM.; May 1, 2024	Gersing AS, Holwein C, Suchowierski J, Feuerriegel G, Gassert FT, Baum T, et al	Cartilage T-2 Relaxation Times and Subchondral Trabecular Bone Parameters Predict Morphological Outcome After Matrix-Associated Autologous Chondrocyte Implantation With Autologous Bone Grafting	American Journal of Sports Medicine	2020	48(14): 3573-85
1108	E	Not relevant	ZZH and THM.; May 1, 2024	Garin C	Enhanced recovery after surgery in pediatric orthopedics (ERAS-PO)	Orthopaedics & Traumatology-Surgery & Research	2020	106(1): S101-S7
1109	E	Not relevant	ZZH and THM.; May 1, 2024	Gao F, Liu G, Liang F, Liao WH	IMU-Based Locomotion Mode Identification for Transtibial Prostheses, Orthoses, and Exoskeletons	IEEE Transactions on Neural Systems and Rehabilitation Engineering	2020	28(6): 1334-43
1110	E	Not relevant	ZZH and THM.; May 1, 2024	Gallo J, Nieslanikova E	Prevention of prosthetic joint infection: From traditional approaches towards quality improvement and data mining	Journal of Clinical Medicine	2020	9(7): 1-26
1111	E	Not relevant	ZZH and THM.; May 1, 2024	Fucentese SF, Meier P, Jud L, Köchli GL, Aichmair A, Vlachopoulos L, et al	Accuracy of 3D-planned patient specific instrumentation in high tibial open wedge valgisation osteotomy	Journal of Experimental Orthopaedics	2020	7(1)
1112	E	Not relevant	ZZH and THM.; May 1, 2024	Fröschen FS, Walter SG, Randau TM, Gravius N, Gravius S, Hischebeth GTR	The use of negative pressure wound therapy increases failure rate in debridement and implant retention for acute prosthetic joint infection	Technology and Health Care	2020	28(6): 721-31
1113	E	Not relevant	ZZH and THM.; May 1, 2024	Fougeron N, Rohan PY, Haering D, Rose JL, Bonnet X, Pillet H	Combining Freehand Ultrasound-Based Indentation and Inverse Finite Element Modeling for the Identification of Hyperelastic Material Properties of Thigh Soft Tissues	Journal of Biomechanical Engineering-Transactions of the Asme	2020	142(9)
1114	E	Not relevant	ZZH and THM.; May 1, 2024	Fontana MA	CORR Insights®: Can Machine-learning Algorithms Predict Early Revision TKA in the Danish Knee Arthroplasty Registry?	Clin Orthop Relat Res	2020	478(9): 2102-4
1115	E	Not relevant	ZZH and THM.; May 1, 2024	Fluit R, Prinsen EC, Wang S, Van Der Kooij H	A Comparison of Control Strategies in Commercial and Research Knee Prostheses	IEEE Transactions on Biomedical Engineering	2020	67(1): 277-90
1116	E	Not relevant	ZZH and THM.; May 1, 2024	Farooq H, Deckard ER, Ziemba-Davis M, Madsen A, Meneghini RM	Predictors of Patient Satisfaction Following Primary Total Knee Arthroplasty: Results from a Traditional Statistical Model and a Machine Learning Algorithm	Journal of Arthroplasty	2020	35(11): 3123-30
1117	E	Not relevant	ZZH and THM.; May 1, 2024	Erivan R, Jacquet C, Villatte G, Ollivier M, Paprosky W	Epidemiology of painful knee after total knee arthroplasty in a tertiary care center: Assessment by decision tree	Knee	2020	27(3): 1049-56
1118	E	Not relevant	ZZH and THM.; May 1, 2024	Elmasry SS, Sculco PK, Kia M, Kahlenberg CA, Cross MB, Pearle AD, et al	A geometric ratio to predict the flexion gap in total knee arthroplasty	Journal of Orthopaedic Research	2020	38(7): 1637-45
1119	E	Not relevant	ZZH and THM.; May 1, 2024	Ellenrieder M, Enz A, Kluess D, Mittelmeier W	Is the unlimited use of surgical instruments safe? Discussion using the example of endoprosthetics	Orthopade	2020	49(12): 1049-55
1120	E	Not relevant	ZZH and THM.; May 1, 2024	El-Sobky TA, Samir S, Baraka MM, Fayyad TA, Mahran MA, Aly AS, et al	Growth Modulation for Knee Coronal Plane Deformities in Children With Nutritional Rickets: A Prospective Series With Treatment Algorithm	Journal of the American Academy of Orthopaedic Surgeons Global research & reviews	2020	4(1)
1121	E	Not involving X-rays	ZZH and THM.; May 1, 2024	El-Galaly A, Grazal C, Kappel A, Nielsen PT, Jensen SL, Forsberg JA	Can Machine-learning Algorithms Predict Early Revision TKA in the Danish Knee Arthroplasty Registry?	Clinical Orthopaedics and Related Research	2020	478(9): 2088-101
1122	E	Not relevant	ZZH and THM.; May 1, 2024	Ehrendorfer S, Erdmenger U, Bocanegra LM, Boyd M, Canal J, Canal J, et al	Limb and component alignment after total knee arthroplasty comparing 28 consecutive iAssist and 28 conventional TKAs: A prospective study	Knee	2020	27(6): 1881-8
1123	E	Not relevant	ZZH and THM.; May 1, 2024	Kamdar NV, Huverserian A	Conception, implementation and evaluation of a telemedical video consultation in the context of outpatient follow-up care in the Department of Trauma, Hand and Reconstructive Surgery at the University Hospital of Giessen – A randomized controlled trial	https://trialsearchwhoint/Trial2aspx?TrialID=DRKS00023445	2020	doi: PMID: CN-02239641
1124	E	Not relevant	ZZH and THM.; May 1, 2024	Hart R, Krejzla J, Sváb P	Navigated implantation of cruciate ligament versus knee replacements	https://trialsearchwhoint/Trial2aspx?TrialID=DRKS00021483	2020	doi: PMID: CN-02186515
1125	E	Not relevant	ZZH and THM.; May 1, 2024	Do Rego B, Shaw R, Mitchell S, Hudson P	PMS70 A SYSTEMATIC REVIEW OF COSTS AND RESOURCE USE ASSOCIATED WITH COMPUTER ASSISTED SURGERY (CAS) FOR TOTAL KNEE ARTHROPLASTY (TKA)	Value in Health	2020	23: S227-S8
1126	E	Not relevant	ZZH and THM.; May 1, 2024	Dimitrov H, Bull AMJ, Farina D	Real-Time Interface Algorithm for Ankle Kinematics and Stiffness from Electromyographic Signals	IEEE Transactions on Neural Systems and Rehabilitation Engineering	2020	28(6): 1416-27
1127	E	Not relevant	ZZH and THM.; May 1, 2024	Dharia MA, Snyder S, Bischoff JE	Computational Model Validation of Contact Mechanics in Total Ankle Arthroplasty	Journal of Orthopaedic Research	2020	38(5): 1063-9
1128	E	Not relevant	ZZH and THM.; May 1, 2024	Dey S, Yoshida T, Schilling AF	Feasibility of Training a Random Forest Model With Incomplete User-Specific Data for Devising a Control Strategy for Active Biomimetic Ankle	Frontiers in Bioengineering and Biotechnology	2020	/
1129	E	Overview article	ZZH and THM.; May 1, 2024	Dey S, Yoshida T, Foerster RH, Ernst M, Schmalz T, Schilling AF	Continuous Prediction of Joint Angular Positions and Moments: A Potential Control Strategy for Active Knee-Ankle Prostheses	Ieee Transactions on Medical Robotics and Bionics	2020	2(3): 347-55
1130	E	Not relevant	ZZH and THM.; May 1, 2024	Deveza L, Hajizadeh K, Song B, Park I	Neutral boundary alignment in total knee arthroplasty: a novel concept	Journal of Experimental Orthopaedics	2020	7(1)
1131	E	Not relevant	ZZH and THM.; May 1, 2024	Dettmer M, Kreuzer SW, Malanka S	Reproducing the Hip Anatomy: Intraoperative Planning and Assistive Devices (CAS, Robotics) [M]//	Personalized Hip and Knee Joint Replacement	2020	/
1132	E	Not relevant	ZZH and THM.; May 1, 2024	Dembia CL, Bianco NA, Falisse A, Hicks JL, Delp SL	OpenSim Moco: Musculoskeletal optimal control	Plos Computational Biology	2020	16(12)
1133	E	Not relevant	ZZH and THM.; May 1, 2024	Declaire JH, Shalhoub S, Randall AL, Lawrence JM, Keggi JM, Plaskos C	CAN WE PREDICT LAXITY IN ROBOTIC TKA USING PRE-OPERATIVE FORCE-CONTROLLED LAXITY MEASUREMENTS?	Journal of ISAKOS	2020	5(5): 319-20
1134	E	Not relevant	ZZH and THM.; May 1, 2024	Clarke C, Pomeroy V, Clark A, Creelman G, Hancock N, Horton S, et al	CAPAbility: comparison of the JOURNEY II Bi-Cruciate Stabilised and GENESIS II total knee arthroplasty in performance and functional ability: protocol of a randomised controlled trial	Trials	2020	21(1): 222
1135	E	Not relevant	ZZH and THM.; May 1, 2024	Clark G, Campbell J, Sorkhabadi SMR, Zhang WL, Ben Amor H, Ieee	Predictive Modeling of Periodic Behavior for Human-Robot Symbiotic Walking;	the IEEE International Conference on Robotics and Automation (ICRA), Electr Network	2020	/
1136	E	Not relevant	ZZH and THM.; May 1, 2024	Cimolato A, Milandri G, Mattos LS, De Momi E, Laffranchi M, De Michieli L, et al	Hybrid Machine Learning-Neuromusculoskeletal Modeling for Control of Lower Limb Prosthetics; proceedings of , NY, F Nov 29-Dec 01, 2020 [C]	the 8th IEEE RAS and EMBS International Conference on Biomedical Robotics and Biomechatronics (BioRob), New York City	2020	/
1137	E	Not relevant	ZZH and THM.; May 1, 2024	Cievet-Bonfils M, Batailler C, Lording T, Servien E, Lustig S	Performing Patient-Specific Knee Replacement with Intra-Operative Planning and Assistive Device (CAS, Robotics) [M]	Personalized Hip and Knee Joint Replacement [Internet]	2020	/
1138	E	Not relevant	ZZH and THM.; May 1, 2024	Chiari C, Grgurevic L, Bordukalo-Niksic T, Oppermann H, Valentinitsch A, Nemecek E, et al	Recombinant Human BMP6 Applied Within Autologous Blood Coagulum Accelerates Bone Healing: randomized Controlled Trial in High Tibial Osteotomy Patients	Journal of bone and mineral research	2020	35(10): 1893‐903
1139	E	Not relevant	ZZH and THM.; May 1, 2024	Chan J, Auld TS, Long WJ, Kreuzer S, Campanelli V, Liebelt R, et al	Active Robotic Total Knee Arthroplasty (TKA): Initial Experience with the TSolution One ® TKA System	Surgical technology international	2020	37: 299-305
1140	E	Not relevant	ZZH and THM.; May 1, 2024	Chaiyakit P, Onklin I, Ampunpong W	Result of posteromedial capsule and superficial medial collateral ligament release on gap and alignment in total knee arthroplasty in varusknee deformity by computer assisted surgery measurement: A retrospective stud	Orthopaedic Journal of Sports Medicine	2020	8(5 SUPPL 5)
1141	E	Not relevant	ZZH and THM.; May 1, 2024	Chae HD, Hong SH, Shin M, Choi JY, Yoo HJ	Combined use of virtual monochromatic images and projection-based metal artifact reduction methods in evaluation of total knee arthroplasty	European Radiology	2020	30(10): 5298-307
1142	E	Not relevant	ZZH and THM.; May 1, 2024	Canovas F	Improvement of quality of life after knee prosthesis	https://trialsearchwhoint/Trial2aspx?TrialID=RBR-588cfq	2020	doi: PMID: CN-02173749
1143	E	Not involving X-rays	ZZH and THM.; May 1, 2024	Campanelli V, Lozano R, Akhlaghpour H, Brar AS, Maislin D, Nedopil AJ, et al	Implant placement accuracy in total knee arthroplasty: Validation of a CT-based measurement technique	Quantitative Imaging in Medicine and Surgery	2020	10(2): 475-84
1144	E	Not relevant	ZZH and THM.; May 1, 2024	Burnham RR, Bialek SE, Wozniak A, Brown NM	Does contralateral knee range of motion predict postoperative knee range of motion after total knee arthroplasty?	Knee Surgery & Related Research	2020	32(1)
1145	E	Not relevant	ZZH and THM.; May 1, 2024	Burchardt A, Abicht C, Sander O	An efficient and robust simulator for wear of total knee replacements	Proceedings of the Institution of Mechanical Engineers Part H, Journal of engineering in medicine	2020	234(9): 921-30
1146	E	Not meeting the acceptance and discharge standards	ZZH and THM.; May 1, 2024	Brothers TE, Todoran TM	Permanent inferior vena cava filters offer greater expected patient utility at lower predicted cost	Journal of Vascular Surgery-Venous and Lymphatic Disorders	2020	8(4): 583-91
1147	E	Not meeting the acceptance and discharge standards	ZZH and THM.; May 1, 2024	Broberg JS, Naudie DDR, Howard JL, Vasarhelyi EM, Mccalden RW, Teeter MG	Contact kinematics of patient-specific instrumentation versus conventional instrumentation for total knee arthroplasty	The Knee	2020	27(5): 1501‐9
1148	E	Not relevant	ZZH and THM.; May 1, 2024	Brisson NM, Gatti AA, Damm P, Duda GN, Maly MR	Machine learning based estimates of medial knee contact force are associated with cartilage loss over 25 years in knee osteoarthritis patients	Osteoarthritis and Cartilage	2020	28: S226
1149	E	Not relevant	ZZH and THM.; May 1, 2024	Bozza N, Guindani N, Pezzotta G, Alberto F, Castelli CC	15-year follow-up of MoM 36-mm THA: clinical, laboratory, and radiological (CT and MRI) prospective assessment	HIP International	2020	30(2_suppl): 42-51
1150	E	Not meeting the acceptance and discharge standards	ZZH and THM.; May 1, 2024	Bouché PA, Corsia S, Dechartres A, Resche-Rigon M, Nizard R	Are There Differences in Accuracy or Outcomes Scores among Navigated, Robotic, Patient-specific Instruments or Standard Cutting Guides in TKA? A Network Meta-analysis	Clinical Orthopaedics and Related Research	2020	478(9): 2105-16
1151	E	Not meeting the acceptance and discharge standards	ZZH and THM.; May 1, 2024	Borque K, Jones M, Ball S, Williams A, White N	Single-stage revision anterior cruciate ligament reconstruction: Experience with 92 cases (41elite athletes), using an algorithm	Orthopaedic Journal of Sports Medicine	2020	8(7 SUPPL 6)
1152	E	Not meeting the acceptance and discharge standards	ZZH and THM.; May 1, 2024	Bollars P, Boeckxstaens A, Mievis J, Kalaai S, Schotanus MGM, Janssen D	Preliminary experience with an image-free handheld robot for total knee arthroplasty: 77 cases compared with a matched control group	European journal of orthopaedic surgery & traumatology : orthopedie traumatologie	2020	30(4): 723‐9
1153	E	Not meeting the acceptance and discharge standards	ZZH and THM.; May 1, 2024	Bloch BV, Palan J, Shahid M, James PJ	A New Total Knee Arthroplasty Design Has Significantly Better Early Implant Survivorship than a Previous Gold-Standard Design-A Retrospective Analysis of 1,000 Cases	Journal of Knee Surgery	2020	33(2): 152-7
1154	E	Not meeting the acceptance and discharge standards	ZZH and THM.; May 1, 2024	Blevins JL, Rao V, Chiu Y, Lyman S, Westrich GH	Predicting implant size in total knee arthroplasty using demographic variables: Linear regression and Bayesian modelling	Bone and Joint Journal	2020	102(6): 85-90
1155	E	Not meeting the acceptance and discharge standards	ZZH and THM.; May 1, 2024	Belvedere C, Lullini G, Ortolani M, Ensini A, Durante S, Ruberto F, et al	Cup-To-Neck Contact and Range of Motion after Total Hip Arthroplasty with Large Head Diameters: An Original Three-Dimensional Combined Gait and Videofluoroscopy Analysis	Applied Sciences-Basel	2020	10(8)
1156	E	Not meeting the acceptance and discharge standards	ZZH and THM.; May 1, 2024	Belford K, Gallagher N, Dempster M, Wolfenden M, Hill J, Blaney J, et al	Psychosocial predictors of outcomes up to one year following total knee arthroplasty	Knee	2020	27(3): 1028-34
1157	E	Not meeting the acceptance and discharge standards	ZZH and THM.; May 1, 2024	Behrend H, Hochreiter B, Potocnik P, El Baz Y, Zdravkovic V, Tomazi T	No difference in radiolucent lines after TKA: a matched-pair analysis of the classic implant and its evolutional design	Knee Surgery Sports Traumatology Arthroscopy	2020	28(12): 3962-8
1158	E	Not relevant	ZZH and THM.; May 1, 2024	Bedair HS, Katakam A, Bedeir YH, Yeroushalmi D, Schwarzkopf R	A decision analysis of treatment strategies for acute periprosthetic joint infection: Early irrigation and debridement versus delayed treatment based on organism	Journal of Orthopaedics	2020	22: 246-50
1159	E	Overview article	ZZH and THM.; May 1, 2024	Batailler C, Swan J, Sappey Marinier E, Servien E, Lustig S	New Technologies in Knee Arthroplasty: Current Concepts	J Clin Med	2020	10(1)
1160	E	Not relevant	ZZH and THM.; May 1, 2024	Barreto I, Pepin E, Davis I, Dean C, Massini T, Rees J, et al	Comparison of metal artifact reduction using single-energy CT and dual-energy CT with various metallic implants in cadavers	European Journal of Radiology	2020	133
1161	E	Not meeting the acceptance and discharge standards	ZZH and THM.; May 1, 2024	Banger MS, Johnston WD, Razii N, Doonan J, Rowe PJ, Jones BG, et al	Robotic arm-assisted bi-unicompartmental knee arthroplasty maintains natural knee joint anatomy compared with total knee arthroplasty: a prospective randomized controlled trial	The bone & joint journal	2020	102‐B(11): 1511‐8
1162	E	Not relevant	ZZH and THM.; May 1, 2024	Bagaria V, Sadigale OS, Pawar PP, Bashyal RK, Achalare A, Poduval M	Robotic-Assisted Knee Arthroplasty (RAKA): The Technique, the Technology and the Transition	Indian Journal of Orthopaedics	2020	54(6): 745-56
1163	E	Not relevant	ZZH and THM.; May 1, 2024	Bae JK, Kim KI, Lee SH, Yoo MC	Mid-to Long-Term Survival of Total Knee Arthroplasty in Hemophilic Arthropathy	Journal of Clinical Medicine	2020	9(10)
1164	E	Not relevant	ZZH and THM.; May 1, 2024	Azocar AF, Mooney LM, Duval JF, Simon AM, Hargrove LJ, Rouse EJ	Design and clinical implementation of an open-source bionic leg	Nature Biomedical Engineering	2020	4(10): 941-53
1165	E	Not relevant	ZZH and THM.; May 1, 2024	Asseln M, Eschweiler J, Trepczynski A, Damm P, Radermacher K	Evaluation and validation of 2D biomechanical models of the knee for radiograph-based preoperative planning in total knee arthroplasty	Plos One	2020	15(1)
1166	E	Not relevant	ZZH and THM.; May 1, 2024	An L, Li XT, Shi YY, Wu RY, Zhang J, Wang H, et al	MUSCULOSKELETAL MODELLING FOR KNEE CONTACT FORCE DURING GAIT AFTER KNEE REPLACEMENT	Acta Medica Mediterranea	2020	36(2): 1193-200
1167	E	Not relevant	ZZH and THM.; May 1, 2024	Amrutsagar L, Parit G, Ghyar R, Bhallamudi R	Parametric Design and Hybrid Fabrication of Above-Knee Prosthesis	Indian Journal of Orthopaedics	2020	54(3): 381-90
1168	E	Not relevant	ZZH and THM.; May 1, 2024	Ali AA, Clary CW, Smoger LM, Dennis DA, Fitzpatrick CK, Rullkoetter PJ, et al	Computational framework for population-based evaluation of TKR-implanted patellofemoral joint mechanics	Biomechanics and Modeling in Mechanobiology	2020	19(4): 1309-17
1169	E	Not relevant	ZZH and THM.; May 1, 2024	Aleksyniene R, Iyer V, Bertelsen HC, Frost M, Khalid V, Schønheyder HC, et al	The role of nuclear medicine imaging with 18F-FDG PET/ CT, combined 111In-WBC/99mTc-Nanocoll and 99mTc-HDP SPECT/CT in evaluation of patients with chronic problem after TKA or THA in a prospective study	European Journal of Nuclear Medicine and Molecular Imaging	2020	47(SUPPL 1): S293
1170	E	Not relevant	ZZH and THM.; May 1, 2024	Al-Dirini RMA, Martelli S, Taylor M	Computational efficient method for assessing the influence of surgical variability on primary stability of a contemporary femoral stem in a cohort of subjects	Biomechanics and Modeling in Mechanobiology	2020	19(4): 1283-95
1171	E	Not relevant	ZZH and THM.; May 1, 2024	Ahmed I, Chawla A, Underwood M, Price AJ, Metcalfe A, Hutchinson C, et al	Tourniquet use for knee replacement surgery	Cochrane Database of Systematic Reviews	2020	-12
1172	E	Not relevant	ZZH and THM.; May 1, 2024	Agrawal S, Simasinghe C, Jafari A, Etoundi A, Chong JJ, Ieee	A De-risked Bio-inspired Condylar Prosthetic Knee Joint for a Robotic Leg Test Rig; [C]	he 20th International Conference on Control, Automation and Systems (ICCAS), Busan, SOUTH KOREA	2020	/
1173	E	Not relevant	ZZH and THM.; May 1, 2024	Affatato S, Ruggiero A	A Perspective on Biotribology in Arthroplasty: From In Vitro toward the Accurate In Silico Wear Prediction	Applied Sciences-Basel	2020	10(18)
1174	E	Not relevant	ZZH and THM.; May 1, 2024	Ackermann J, Mestriner AB, Vanarsdale C, Gomoll AH	Prior Surgery Negatively Affects Cell Culture Identity in Patients Undergoing Autologous Chondrocyte Implantation	American Journal of Sports Medicine	2020	48(3): 635-41
1175	E	Not relevant	ZZH and THM.; May 1, 2024	周海振, 杜娟娟, 同志超, 陈博, 邵宇雄	自体灭活瘤骨复合肿瘤假体重建髋膝关节肿瘤性大段骨缺损	中国骨与关节杂志	2020	9(8): 580-4
1176	E	Not relevant	ZZH and THM.; May 1, 2024	赵雪林, 刘亚涛, 李健雄, 毕竟优, 许猛	旋转成形术治疗儿童股骨远端骨肉瘤	中国修复重建外科杂志	2020	34(10): 1215-20
1177	E	Not relevant	ZZH and THM.; May 1, 2024	赵立本	胫骨高位截骨楔形材料优化构建及其促进 骨再生修复的基础研究 [D];	温州医科大学	2020	/
1178	E	Not relevant	ZZH and THM.; May 1, 2024	赵春涛, 卿明松, 余浪波, 彭笳宸	运动学对线和机械力学对线指导全膝关节置换效果的Meta分析	中国组织工程研究	2020	24(9): 1435-42
1179	E	Not relevant	ZZH and THM.; May 1, 2024	张远仕	后交叉韧带保留型与替代型旋转平台人工全膝关节置换术后疗效的系统综述与meta分析 [D];	深圳大学	2020	/
1180	E	Not relevant	ZZH and THM.; May 1, 2024	张建, 杨阳, 龚泰芳, 张江, 于云祥	双极长柄人工股骨头置换与股骨近端防旋髓内钉置入治疗高龄股骨转子间骨折的比较	中国组织工程研究	2020	24(36): 5825-31
1181	E	Not relevant	ZZH and THM.; May 1, 2024	姚玲, 李川, 李军, 徐永清, 郭孝菊, 赵浩东	数字化技术测量掌指关节部分数据及分析	西南国防医药	2020	30(10): 911-4
1182	E	Not relevant	ZZH and THM.; May 1, 2024	杨涛, 薛龙, 文涛, 马童, 薛华明, 涂意辉	外侧与内侧单髁置换术治疗膝关节单间室骨关节炎中期临床疗效的对比研究	中华骨与关节外科杂志	2020	13(9): 723-8
1183	E	Not relevant	ZZH and THM.; May 1, 2024	杨凯	3D打印截骨导板应用于全膝关节置换术与传统全膝关节置换术后疗效的对比研究 [D];	宁波大学	2020	/
1184	E	Not relevant	ZZH and THM.; May 1, 2024	徐长波, 张翼, 殷力	髌股关节骨性关节炎严重程度不影响保留髌骨全膝关节置换患者的预后	中国组织工程研究	2020	24(6): 833-8
1185	E	Not relevant	ZZH and THM.; May 1, 2024	徐长波	髌股关节退变程度对保留髌骨TKA疗效的研究 [D];	郑州大学	2020	/
1186	E	Not relevant	ZZH and THM.; May 1, 2024	徐石庄, 郑欣, 刘磊, 杨冠杰, 郭开今, 赵凤朝	个性化股骨外翻角截骨全膝关节置换术	中国矫形外科杂志	2020	28(9): 795-9
1187	E	Not relevant	ZZH and THM.; May 1, 2024	肖一	运动力学对线技术在全膝关节置换术中的应用 [D];	大连医科大学	2020	/
1188	E	Not relevant	ZZH and THM.; May 1, 2024	王泳, 于秀淳, 孙海宁, 付志厚, 康健	人工单髁关节置换治疗膝内侧间室骨性关节炎临床疗效分析	生物骨科材料与临床研究	2020	17(5): 15-20
1189	E	Not relevant	ZZH and THM.; May 1, 2024	王毅, 赵继华, 李霞, 罗浩天, 姜楠	数字化三维打印技术截骨导向器在膝关节置换术中的应用	西部医学	2020	32(8): 1170-4
1190	E	Not relevant	ZZH and THM.; May 1, 2024	王小玉, 陈琳	基于主成分分析与迭代最近点的三维膝关节配准	北京邮电大学学报	2020	43(3): 112-7
1191	E	Not relevant	ZZH and THM.; May 1, 2024	王鹏, 王海彬, 周驰, 唐宏宇, 霍少川, 张濛	全膝关节置换治疗Charcot膝关节病	中国矫形外科杂志	2020	28(11): 898-902
1192	E	Not relevant	ZZH and THM.; May 1, 2024	王利宏, 单军标, 周方伦, 李勇, 徐国红	聚维酮碘间断灌洗治疗人工关节置换术后早期假体周围感染	中华骨科杂志	2020	40(13): 840-7
1193	E	Not relevant	ZZH and THM.; May 1, 2024	王冰, 孙海宁, 于秀淳, 付志厚, 康健	髌股关节退变对活动平台人工单髁关节置换手术临床疗效的影响	实用骨科杂志	2020	26(12): 1059-63,69
1194	E	Not relevant	ZZH and THM.; May 1, 2024	覃作恒, 姜竹岩, 李立军, 倪东馗	全膝关节置换术后关节假体周围感染危险因素的Meta分析	中华临床医师杂志（电子版）	2020	14(6): 456-64
1195	E	Not relevant	ZZH and THM.; May 1, 2024	覃作恒	全膝关节置换术后关节假体周围感染危险因素的meta分析 [D];	天津医科大学	2020	/
1196	E	Not relevant	ZZH and THM.; May 1, 2024	粟智远	单髁置换术胫骨假体轴位旋转的三维有限元研究 [D];	西南医科大学	2020	/
1197	E	Not relevant	ZZH and THM.; May 1, 2024	任志鹏, 张福江, 李桂石, 康宇翔, 赵荷珺, 刘文彬, et al	股骨开髓点外移对合并股骨外侧弓畸形的全膝关节置换术的初步临床疗效	天津医药	2020	48(2): 110-5
1198	E	Not relevant	ZZH and THM.; May 1, 2024	屈鹏飞, 付君, 徐驰, 李睿, 杨学, 郝立波, et al	布鲁杆菌关节假体周围感染的诊断与治疗	中华骨科杂志	2020	40(17): 1182-9
1199	E	Not relevant	ZZH and THM.; May 1, 2024	秦英杰	新型非限制型指间关节假体的三维有限元分析 [D];	天津医科大学	2020	/
1200	E	Not relevant	ZZH and THM.; May 1, 2024	陆沐	基于假体传感器的膝关节软组织张紧度检测方法 [D];	哈尔滨工业大学	2020	/
1201	E	Not relevant	ZZH and THM.; May 1, 2024	陆明	一种新型多孔钽材料椎间融合植入物实验研究 [D];	南方医科大学	2020	/
1202	E	Not relevant	ZZH and THM.; May 1, 2024	刘欣	初次全膝关节置换术中两种胫骨假体旋转对线方法的对比研究 [D];	山西医科大学	2020	/
1203	E	Not relevant	ZZH and THM.; May 1, 2024	刘冬铖, 赵继军, 周子红, 吴沼锋, 俞颖豪, 冯德宏	医学影像信息系统辅助全膝置换前计划中的作用与意义	中国组织工程研究	2020	24(12): 1917-22
1204	E	Not relevant	ZZH and THM.; May 1, 2024	李钟鑫, 刘璐, 高丽兰, 王鑫, 叶金铎, 刘军, et al	人体全膝关节精细有限元模型建立及有效性验证	生物医学工程与临床	2020	24(5): 501-7
1205	E	Not relevant	ZZH and THM.; May 1, 2024	李知浩	个性化导板在全膝关节置换术中精准性的研究 [D];	广州中医药大学	2020	/
1206	E	Not relevant	ZZH and THM.; May 1, 2024	李也冉	基于三维建模及有限元技术对人工全膝关节置换术中胫骨侧力线确定及假体稳定性的研究 [D];	吉林大学	2020	/
1207	E	Not relevant	ZZH and THM.; May 1, 2024	蒋昇源, 李丹, 姜建浩, 杨上游, 杨淑野	钴铬颗粒刺激制备小鼠膝关节假体无菌性松动模型的研究	中国修复重建外科杂志	2020	34(5): 615-20
1208	E	Not relevant	ZZH and THM.; May 1, 2024	江正, 尹宗生, 陆鸣, 胡博	计算机导航在全膝关节置换中的应用	中国组织工程研究	2020	24(15): 2317-22
1209	E	Not relevant	ZZH and THM.; May 1, 2024	胡孔足 KJMALBCARALA	人工智能在人工膝关节翻修术前根据影像学资料识别假体的应用	临床骨科杂志	2020	23(6)
1210	E	Not relevant	ZZH and THM.; May 1, 2024	郝朋, 杨柳, 何锐, 陈昊, 孙茂淋, 梁帅楠	人工单髁关节置换术后步态及临床疗效分析	中国修复重建外科杂志	2020	34(11): 1369-75
1211	E	Not relevant	ZZH and THM.; May 1, 2024	董跃福, 王国栋, 张震, 牟志芳, 蒋胜波, 刘旭东, et al	全膝关节置换术中两种胫骨假体旋转对线技术的临床比较	中国当代医药	2020	27(34): 78-80,4
1212	E	Not relevant	ZZH and THM.; May 1, 2024	邓铭聪	牛津单髁置换术下肢力线对外侧间室骨关节炎进展的影响 [D];	广州中医药大学	2020	/
1213	E	Not relevant	ZZH and THM.; May 1, 2024	崔可赜, 郭祥, 韩贵斌, 陈元良, 刘亦恒, 钟海波	Mako机器人辅助后外侧入路全髋关节置换术	中国矫形外科杂志	2020	28(4): 356-9
1214	E	Not relevant	ZZH and THM.; May 1, 2024	陈琳	基于三维影像的人工关节模拟匹配算法研究 [D];	哈尔滨理工大学	2020	/
1215	E	Not relevant	ZZH and THM.; May 1, 2024	陈冠宏, 朱强, 丁中华, 王英振, 荣春, 翟喜成	全膝关节置换术两种胫骨假体旋转对线比较	中国矫形外科杂志	2020	28(13): 1158-61
1216	E	Not relevant	ZZH and THM.; May 1, 2024	安明, 董川, 陈佳, 王海鹏, 王波, 祁鹏, et al	骨水泥与非骨水泥固定在初次全膝关节置换术中的应用:系统评价和meta分析	中华骨与关节外科杂志	2020	13(1): 28-34
1217	E	Not relevant	ZZH and THM.; May 1, 2024	João V Novaretti, Joicemar T Amaro, Diego C Astur, Elton Cavalcante	Abstracts from the 12th Biennial ISAKOS Congress	Journal of ISAKOS	2019	5(5)
1218	E	Not relevant	ZZH and THM.; May 1, 2024	S. Anshul, M. Kashif, P. B. Rohit Reddy, U. Ashwin and K. Arshad	Erratum regarding missing Declaration of Competing Interest statements in previously published articles	Journal of Clinical Orthopaedics and Trauma	2019	11(6): 1178
1219	E	Not relevant	ZZH and THM.; May 1, 2024	Zondervan RL, Vaux JJ, Blackmer MJ, Brazier BG, Taunt CJ	Improved outcomes in patients with positive metal sensitivity following revision total knee arthroplasty	Journal of orthopaedic surgery and research	2019	14(1): 182
1220	E	Not relevant	ZZH and THM.; May 1, 2024	Zmerly H, Moscato M, Mancuso V, Di Gregori V	Two-Stage Revision Total Knee Arthroplasty for Suspected Periprosthetic Joint Infection and Metal and Bone Cement Hypersensitivity	Journal of Population Therapeutics and Clinical Pharmacology	2019	26(3): E40-E4
1221	E	Not relevant	ZZH and THM.; May 1, 2024	Zhang YH, Liu SZ, Mo XJ, Yang YX, Ge WJ, Ieee	Optimization and Dynamics of Six-bar Mechanism Bionic Knee; [C]	the 2nd World Robot Conference (WRC) / Symposium on Advanced Robotics and Automation (WRC SARA), Beijing, PEOPLES R CHINA	2019	/
1222	E	Not relevant	ZZH and THM.; May 1, 2024	Zhang X, Xiao H, Chen Y	Evaluation of a WeChat‐based life review programme for cancer patients: a quasi‐experimental study	Journal of advanced nursing (john wiley & sons, inc)	2019	75(7): 1563‐74
1223	E	Not relevant	ZZH and THM.; May 1, 2024	Zhang J, Chen ZX, Gao YC, Zhang X, Guo L, Jin ZM	Computational Wear Prediction for Impact of Kinematics Boundary Conditions on Wear of Total Knee Replacement Using Two Cross-Shear Models	Journal of Tribology-Transactions of the Asme	2019	141(11)
1224	E	Not relevant	ZZH and THM.; May 1, 2024	Zhang HR, Wang F, Yang XG, Xu MY, Qiao RQ, Li JK, et al	Establishment and validation of a nomogram model for aseptic loosening after tumor prosthetic replacement around the knee: a retrospective analysis	Journal of Orthopaedic Surgery and Research	2019	14(1)
1225	E	Not relevant	ZZH and THM.; May 1, 2024	Zhang H, Wang Y, Liu Z, Chui EW	A Quasi-Trial Investigation of an In-Service Training to Improve Social Workers' Professional Competence in China	Research on social work practice	2019	29(5): 506‐18
1226	E	Not relevant	ZZH and THM.; May 1, 2024	Zargham A, Afschrift M, De Schutter J, Jonkers I, De Groote F	Inverse dynamic estimates of muscle recruitment and joint contact forces are more realistic when minimizing muscle activity rather than metabolic energy or contact forces	Gait & Posture	2019	74: 223-30
1227	E	Not meeting the acceptance and discharge standards	ZZH and THM.; May 1, 2024	Zambianchi F, Franceschi G, Rivi E, Banchelli F, Marcovigi A, Nardacchione R, et al	Does component placement affect short-term clinical outcome in robotic-arm assisted unicompartmental knee arthroplasty?	Bone Joint J	2019	101-b(4): 435-42
1228	E	Not meeting the acceptance and discharge standards	ZZH and THM.; May 1, 2024	Yu D, Jordan KP, Snell KIE, Riley RD, Bedson J, Edwards JJ, et al	Development and validation of prediction models to estimate risk of primary total hip and knee replacements using data from the UK: Two prospective open cohorts using the UK Clinical Practice Research Datalink	Annals of the Rheumatic Diseases	2019	78(1): 91-9
1229	E	Not relevant	ZZH and THM.; May 1, 2024	Yoshikawa-Sonoda M, Kitagawa M, Nagao A, Nishikawa Y, Yoshida M, Tsuga K	Relationship between sarcopenia eat-10 and tongue pressure in Japanese elderly	Dysphagia	2019	34(5): 816
1230	E	Not relevant	ZZH and THM.; May 1, 2024	Yilmaz A, Badria AF, Huri PY, Huri G	3D-printed surgical guides	Annals of Joint	2019	4(2)
1231	E	Not relevant	ZZH and THM.; May 1, 2024	Yang J, Guo J, Tang Y, Huang L, Wiley J, Zhou Z, et al	The mediating effect of coping styles and self‐efficacy between perceived stress and satisfaction with QOL in Chinese adolescents with type 1 diabetes	Journal of advanced nursing (john wiley & sons, inc)	2019	75(7): 1439‐49
1232	E	Not relevant	ZZH and THM.; May 1, 2024	Yamazaki T, Tomita T, Sato Y, Yoshikawa H, Sugamoto K	Robust 3D kinematic measurement of femoral component using machine learning	International Journal of Computer Assisted Radiology and Surgery	2019	14: S156-S7
1233	E	Not relevant	ZZH and THM.; May 1, 2024	Xu C, Kuo FC, Kheir M, Li X, Chai W, Chen JY	Outcomes and predictors of treatment failure following two-stage total joint arthroplasty with articulating spacers for evolutive septic arthritis	Bmc Musculoskeletal Disorders	2019	/
1234	E	Not relevant	ZZH and THM.; May 1, 2024	Xu C, Chai W, Chen JY	Can we rely on the combination of serological tests and frozen sections at the time of reimplantation for two-stage exchange hip arthroplasty in patients with a "dry tap"?	Journal of Orthopaedic Surgery and Research	2019	1186/s13018-019-1223-9
1235	E	Not relevant	ZZH and THM.; May 1, 2024	Xie HL, Li GC, Li F, Ieee	Modeling of Magnetorheological Damper and Fuzzy PID Control of Intelligent Bionic Leg with Meniscus; [C]	the 2nd World Robot Conference (WRC) / Symposium on Advanced Robotics and Automation (WRC SARA), Beijing, PEOPLES R CHINA	2019	/
1236	E	Not relevant	ZZH and THM.; May 1, 2024	Wouthuyzen-Bakker M, Sebillotte M, Lomas J, Kendrick B, Palomares EB, Murillo O, et al	Timing of implant-removal in late acute periprosthetic joint infection: A multicenter observational study	J Infect	2019	79(3): 199-205
1237	E	Not relevant	ZZH and THM.; May 1, 2024	Woo H, Chai JW, Choi YH, Jin KN	Metal Artifact Reduction for Orthopedic Prosthesis in Lower Extremity CT Venography: Evaluation of Image Quality and Vessel Conspicuity	Cardiovasc Intervent Radiol	2019	42(11): 1619-26
1238	E	Not relevant	ZZH and THM.; May 1, 2024	Wilkinson JM, Trela-Larsen L, Bartz-Johannessen C, Sayers A, Aram P, Mccloskey E, et al	Estimating patient-specific mortality after joint replacement: algorithm development and validation using national audit datasets	Osteoarthritis and Cartilage	2019	27: S229
1239	E	Not relevant	ZZH and THM.; May 1, 2024	Wang L, Isaac G, Wilcox R, Jones A, Thompson J	Finite element analysis of polyethylene wear in total hip replacement: A literature review	Proceedings of the Institution of Mechanical Engineers Part H-Journal of Engineering in Medicine	2019	233(11): 1067-88
1240	E	Not relevant	ZZH and THM.; May 1, 2024	Wang K, Wang JY, Wang JZ, Zeng LY, Li PC, Wei XC	Application of passive image-free navigation system for total knee arthroplasty	Zhongguo gu shang = China journal of orthopaedics and traumatology	2019	32(4): 383-6
1241	E	Not relevant	ZZH and THM.; May 1, 2024	Wang K, Rozumalski A, Novacheck TF, Georgiadis A	Anterior guided growth of the distal femur for knee flexion contracture: clinical, radiographic, and motion analysis results	Gait and Posture	2019	73: 3-4
1242	E	Overview article	ZZH and THM.; May 1, 2024	Wagenaar F, Lowik CAM, Zahar A, Jutte PC, Gehrke T, Parvizi J	Persistent Wound Drainage After Total Joint Arthroplasty: A Narrative Review	Journal of Arthroplasty	2019	34(1): 175-82
1243	E	Not relevant	ZZH and THM.; May 1, 2024	Vuorinen M, Mäkinen T, Rantasalo M, Leskinen J, Välimaa H, Huotari K	Incidence and risk factors for dental pathology in patients planned for elective total hip or knee arthroplasty	Scandinavian journal of surgery : SJS : official organ for the Finnish Surgical Society and the Scandinavian Surgical Society	2019	108(4): 338-42
1244	E	Not relevant	ZZH and THM.; May 1, 2024	Vimal AK, Swami P, Anand S, Singh U, Bhasin S, Joshi D	Search algorithm for optimal damping parameters of transfemoral prosthetic limb	Applied Mathematical Modelling	2019	72: 356-68
1245	E	Not meeting the acceptance and discharge standards	ZZH and THM.; May 1, 2024	Verschueren J, Albert A, Carp L, Ceyssens S, Huyghe I, Stroobants S, et al	Bloodpool SPECT as part of bone SPECT/CT in painful total knee arthroplasty (TKA): validation and potential biomarker of prosthesis biomechanics	European Journal of Nuclear Medicine and Molecular Imaging	2019	46(4): 1009-18
1246	E	Not relevant	ZZH and THM.; May 1, 2024	Vautrin M, Moerenhout K, Udin G, Borens O	Perioperative Contamination of Orthopaedic Polyethylene Implants, Targeting Devices and Arthroscopes Experts' Decision Tree and Literature Review	J Bone Jt Infect	2019	4(2): 65-71
1247	E	Overview article	ZZH and THM.; May 1, 2024	Vajapey SP, Blackwell RE, Maki AJ, Miller TL	Treatment of Extensor Tendon Disruption After Total Knee Arthroplasty: A Systematic Review	J Arthroplasty	2019	34(6): 1279-86
1248	E	Not meeting the acceptance and discharge standards	ZZH and THM.; May 1, 2024	Urgel AC, Ranera M, Fadil M, Royo M, Rillo A, García J	Knee osteoarthritis : Initial radiological results in total knee arthroplasty-comparison between conventional technique and computerassisted surgery	Osteoporosis International	2019	30(SUPPL 2): S265-S6
1249	E	Not relevant	ZZH and THM.; May 1, 2024	Un MK, Avsar E, Akcali ID	An analytical method to create patient-specific deformed bone models using X-ray images and a healthy bone model	Computers in Biology and Medicine	2019	104: 43-51
1250	E	Not relevant	ZZH and THM.; May 1, 2024	Turner R, Antonic J, Warnken N	3D Forging Simulation of a Multi-Partitioned Titanium Alloy Billet for a Medical Implant	Journal of Manufacturing and Materials Processing	2019	3(3)
1251	E	Not relevant	ZZH and THM.; May 1, 2024	Tsai CH, Hsu HC, Chen HY, Fong YC, Ho MW, Chou CH, et al	A preliminary study of the novel antibiotic-loaded cement computer-aided design-articulating spacer for the treatment of periprosthetic knee infection	Journal of orthopaedic surgery and research	2019	14(1): 136
1252	E	Not relevant	ZZH and THM.; May 1, 2024	Trujillo S, Henao J, Marin G, Isaza C, Vargas C, Aranzazu J, et al	STEM CELLS DOSES IN KNEE OSTEOARTHRITIS	Cytotherapy	2019	21(5): S55‐S6
1253	E	Not relevant	ZZH and THM.; May 1, 2024	Tokuhiro T, Kondo E, Yabuuchi K, Onodera T, Yagi T, Iwasaki N, et al	EFFECTS OF AUTOLOGOUS OSTEOPHYTE GRAFTING FOR OPEN-WEDGE HIGH TIBIAL OSTEOTOMY WITH BETATRICALCIUM PHOSPHATE SPACERS	Journal of ISAKOS	2019	4(3): 171
1254	E	Not relevant	ZZH and THM.; May 1, 2024	Thiele J, Schollig C, Bellmann M, Kraft M	Designs and performance of three new microprocessor-controlled knee joints	Biomedizinische Technik Biomedical engineering	2019	64(1): 119‐26
1255	E	Not meeting the acceptance and discharge standards	ZZH and THM.; May 1, 2024	Terteliene E, Grigaitis K, Robertsson O, Stucinskas J, Tarasevicius S, Porvaneckas N, et al	Inadequate evaluation and management of suspected ­infections after TKA surgery in Lithuania: a retrospective study of 2,769 patients with 2-year follow-up	Acta Orthopaedica	2019	90(4): 373-6
1256	E	Not meeting the acceptance and discharge standards	ZZH and THM.; May 1, 2024	Teeter MG, Marsh JD, Howard JL, Yuan X, Vasarhelyi EM, Mccalden RW, et al	A randomized controlled trial investigating the value of patient-specific instrumentation for total knee arthroplasty in the Canadian healthcare system	The bone & joint journal	2019	101‐B(5): 565‐72
1257	E	Not relevant	ZZH and THM.; May 1, 2024	Tariq M, Trivailo PM, Simic M	Classification of left and right knee extension motor imagery using common spatial pattern for BCI applications; [C]	the 23rd KES International Conference on Knowledge-Based and Intelligent Information and Engineering Systems (KES), Budapest, HUNGARY	2019	/
1258	E	Not relevant	ZZH and THM.; May 1, 2024	Tang C, Liang B, Yao Q, Liu S, Xu Y, Wang L	Application of individualized transiliac crest nail-grafting guide plate in deep pelvic external fixator implantation	Zhongguo xiu fu chong jian wai ke za zhi = Zhongguo xiufu chongjian waike zazhi = Chinese journal of reparative and reconstructive surgery	2019	33(9): 1133-40
1259	E	Not relevant	ZZH and THM.; May 1, 2024	Takemura S, Minoda Y, Sugama R, Ohta Y, Nakamura S, Ueyama H, et al	Comparison of a vitamin E-infused highly crosslinked polyethylene insert and a conventional polyethylene insert for primary total knee arthroplasty at two years postoperatively	The bone & joint journal	2019	101‐B(5): 559‐64
1260	E	Not relevant	ZZH and THM.; May 1, 2024	Tabakovic S, Zeljkovic M, Milojevic Z, Zivkovic A	Design of Custom Made Prosthesis of the Hip	Tehnicki Vjesnik-Technical Gazette	2019	26(2): 323-30
1261	E	Not relevant	ZZH and THM.; May 1, 2024	Szatmári A, Menyhárt Á, Antal I, Sallai I, Holnapy G, Bejek Z, et al	The role of multimodal postoperative analgesia after primary hip arthroplasty	Orvosi hetilap	2019	160(52): 2054‐60
1262	E	Not relevant	ZZH and THM.; May 1, 2024	Suren C, Feihl S, Querbach C, Ramer P, Pohlig F, Thurner J, et al	Integrated IT Platform for Coordination of Diagnosis, Treatment, and Aftercare of Prosthetic Joint Infections	In Vivo	2019	33(5): 1625-33
1263	E	Not relevant	ZZH and THM.; May 1, 2024	Sun Y, Huang R, Zheng J, Dong D, Chen X, Bai L, et al	Design and Speed-Adaptive Control of a Powered Geared Five-Bar Prosthetic Knee Using BP Neural Network Gait Recognition	Sensors (Basel, Switzerland)	2019	19(21)
1264	E	Not relevant	ZZH and THM.; May 1, 2024	Sun Q, Lou VW, Dai A, To C, Wong SY	The Effectiveness of the Young–Old Link and Growth Intergenerational Program in Reducing Age Stereotypes	Research on social work practice	2019	29(5): 519‐28
1265	E	Not relevant	ZZH and THM.; May 1, 2024	Subramanian P, Wainwright TW, Bahadori S, Middleton RG	A review of the evolution of robotic-assisted total hip arthroplasty	HIP International	2019	29(3): 232-8
1266	E	Not relevant	ZZH and THM.; May 1, 2024	Su Z, Wang Z, Chen H	A Force Line Trajectory Measuring System and Algorithms for Unicondylar Knee Replacement Surgery	Conference proceedings : Annual International Conference of the IEEE Engineering in Medicine and Biology Society IEEE Engineering in Medicine and Biology Society Annual Conference	2019	2019: 2217-21
1267	E	Not relevant	ZZH and THM.; May 1, 2024	Su BY, Wang J, Liu SQ, Sheng M, Jiang J, Xiang K	A cnn-based method for intent recognition using inertial measurement units and intelligent lower limb prosthesis	IEEE Transactions on Neural Systems and Rehabilitation Engineering	2019	27(5): 1032-42
1268	E	Not relevant	ZZH and THM.; May 1, 2024	Srivastava K, Bozic KJ, Silverton C, Nelson AJ, Makhni EC, Davis JJ	Reconsidering Strategies for Managing Chronic Periprosthetic Joint Infection in Total Knee Arthroplasty: Using Decision Analytics to Find the Optimal Strategy Between One-Stage and Two-Stage Total Knee Revision	J Bone Joint Surg Am	2019	101(1): 14-24
1269	E	Not relevant	ZZH and THM.; May 1, 2024	Soundhar A, Zubar HA, Sultan M, Kandasamy J	Dataset on optimization of EDM machining parameters by using central composite design	Data in Brief	2019	/
1270	E	Not relevant	ZZH and THM.; May 1, 2024	Soucacos PN	Orthopaedic surgery: On the cutting edge in the new bio-intelligence age	Archives of Hellenic Medicine	2019	36: 36-7
1271	E	Not relevant	ZZH and THM.; May 1, 2024	Solav D, Moerman KM, Jaeger AM, Herr HM	A Framework for Measuring the Time-Varying Shape and Full-Field Deformation of Residual Limbs Using 3-D Digital Image Correlation	IEEE Transactions on Biomedical Engineering	2019	66(10): 2740-52
1272	E	Not relevant	ZZH and THM.; May 1, 2024	Sindhu V, Soundarapandian S	Three-dimensional modelling of femur bone using various scanning systems for modelling of knee implant and virtual aid of surgical planning	Measurement	2019	141: 190-208
1273	E	Not relevant	ZZH and THM.; May 1, 2024	Shumborski S, Heath E, Salmon LJ, Roe JP, Linklater JP, Facek M, et al	A Randomized Controlled Trial of PEEK Versus Titanium Interference Screws for Anterior Cruciate Ligament Reconstruction With 2-Year Follow-up	American journal of sports medicine	2019	47(10): 2386‐93
1274	E	Not relevant	ZZH and THM.; May 1, 2024	Shigemura T, Murata Y, Yamamoto Y, Mizuki N, Toki Y, Wada Y	No definite advantage of a portable accelerometer-based navigation system over conventional technique in total knee arthroplasty: A systematic review and meta-analysis	Orthopaedics & Traumatology-Surgery & Research	2019	105(4): 619-26
1275	E	Not relevant	ZZH and THM.; May 1, 2024	Sharma GS, Dworkin I, Fish DE	Peripheral nerve stimulation for the treatment of refractory knee pain after total knee arthroplasty	PM and R	2019	11: S175
1276	E	Not relevant	ZZH and THM.; May 1, 2024	Sershon RA, Li J, Calkins TE, Courtney PM, Nam D, Gerlinger TL, et al	Prospective Validation of a Demographically Based Primary Total Knee Arthroplasty Size Calculator	Journal of Arthroplasty	2019	34(7): 1369-73
1277	E	Not relevant	ZZH and THM.; May 1, 2024	Sembdner P, Mika L, Heerwald S, Holtzhausen S, Stelzer R	Design of a parametric knee implant model based on Active Shape Model output data for individualized knee implants	International Journal of Computer Assisted Radiology and Surgery	2019	14: S149-S50
1278	E	Not relevant	ZZH and THM.; May 1, 2024	Sculco PK, Kahlenberg CA, Fragomen AT, Rozbruch SR	Management of Extra-articular Deformity in the Setting of Total Knee Arthroplasty	The Journal of the American Academy of Orthopaedic Surgeons	2019	27(18): e819-e30
1279	E	Not relevant	ZZH and THM.; May 1, 2024	Schroeder L, Martin G	In Vivo Tibial Fit and Rotational Analysis of a Customized, Patient-Specific TKA versus Off-the-Shelf TKA	Journal of Knee Surgery	2019	32(6): 499-505
1280	E	Not relevant	ZZH and THM.; May 1, 2024	Schotanus MGM, Boonen B, Van Der Weegen W, Hoekstra H, Van Drumpt R, Borghans R, et al	No difference in mid-term survival and clinical outcome between patient-specific and conventional instrumented total knee arthroplasty: a randomized controlled trial	Knee surgery, sports traumatology, arthroscopy	2019	27(5): 1463‐8
1281	E	Not relevant	ZZH and THM.; May 1, 2024	Schoon J, Ort MJ, Huesker K, Geissler S, Rakow A	Diagnosis of Metal Hypersensitivity in Total Knee Arthroplasty: A Case Report	Frontiers in Immunology	2019	/
1282	E	Not relevant	ZZH and THM.; May 1, 2024	Scheper H, Derogee R, Mahdad R, Van Der Wal RJP, Nelissen RGHH, Visser LG, et al	A mobile app for postoperative wound care after arthroplasty: Ease of use and perceived usefulness	International Journal of Medical Informatics	2019	129: 75-80
1283	E	Not relevant	ZZH and THM.; May 1, 2024	Scheele C, Krauel I, Pohlig F, Muehlhofer H, Gerdesmeyer L, Lasic I, et al	Guided and Unguided Biopsy in the Diagnostic of Periprosthetic Infections of the Knee - Evaluation of an Evidence-based Algorithm	Zeitschrift Fur Orthopadie Und Unfallchirurgie	2019	157(6): 684-93
1284	E	Not relevant	ZZH and THM.; May 1, 2024	Sato M, Yamato M, Mitani G, Takagaki T, Hamahashi K, Nakamura Y, et al	Combined surgery and chondrocyte cell-sheet transplantation improves clinical and structural outcomes in knee osteoarthritis	Npj Regenerative Medicine	2019	4
1285	E	Not relevant	ZZH and THM.; May 1, 2024	Sarwar S	冠状面下肢力线的评估及其对膝关节单髁置换术后功能的影响 [D];	东南大学	2019	/
1286	E	Not meeting the acceptance and discharge standards	ZZH and THM.; May 1, 2024	Sariali E, Kajetanek C, Catonné Y	Comparison of custom cutting guides based on three-dimensional computerized CT-scan planning and a conventional ancillary system based on two-dimensional planning in total knee arthroplasty: a randomized controlled trial	International orthopaedics	2019	43(11): 2529‐38
1287	E	Not meeting the acceptance and discharge standards	ZZH and THM.; May 1, 2024	Saragaglia D, Rubens-Duval B, Gaillot J, Lateur G, Pailhé R	Total knee arthroplasties from the origin to navigation: history, rationale, indications	International Orthopaedics	2019	43(3): 597-604
1288	E	Not meeting the acceptance and discharge standards	ZZH and THM.; May 1, 2024	Santini AJA, Jakaraddi CA, Polydoros F, Metikala S	Validity of the International Prostate Symptoms Score in predicting urinary retention after joint replacement	Journal of Orthopaedic Surgery	2019	27(3)
1289	E	Not meeting the acceptance and discharge standards	ZZH and THM.; May 1, 2024	Salwan D, Kant S, Pandian G	Role of Artificial Intelligence and Machine Learning in Resolving the Issues and Challenges with Prosthetic Knees; [C]	the 4th International Conference on Information, Communication and Computing Technology (ICICCT), New Delhi, INDIA	2019	/
1290	E	Not meeting the acceptance and discharge standards	ZZH and THM.; May 1, 2024	Saccomanno MF, Sircana G, Masci G, Cazzato G, Florio M, Capasso L, et al	Allergy in total knee replacement surgery: Is it a real problem?	World Journal of Orthopedics	2019	10(2): 63-70
1291	E	Not meeting the acceptance and discharge standards	ZZH and THM.; May 1, 2024	Rozell JC, Delagrammaticas DE, Schwarzkopf R	Interprosthetic femoral fractures: management challenges	Orthopedic Research and Reviews	2019	11: 119-28
1292	E	Not meeting the acceptance and discharge standards	ZZH and THM.; May 1, 2024	Rosso F, Cottino U, Dettoni F, Bruzzone M, Bonasia DE, Rossi R	Revision total knee arthroplasty (TKA): mid-term outcomes and bone loss/quality evaluation and treatment	Journal of orthopaedic surgery and research	2019	14(1): 280
1293	E	Not meeting the acceptance and discharge standards	ZZH and THM.; May 1, 2024	Rojanasopondist P, Galea VP, Connelly JW, Matuszak SJ, Rolfson O, Bragdon CR, et al	What Preoperative Factors are Associated With Not Achieving a Minimum Clinically Important Difference After THA? Findings from an International Multicenter Study	Clinical Orthopaedics and Related Research	2019	477(6): 1301-12
1294	E	Not meeting the acceptance and discharge standards	ZZH and THM.; May 1, 2024	Roger C, Debuyzer E, Dehl M, Bulaid Y, Lamrani A, Havet E, et al	Factors associated with hospital stay length, discharge destination, and 30-day readmission rate after primary hip or knee arthroplasty: Retrospective Cohort Study	Orthopaedics & Traumatology-Surgery & Research	2019	105(5): 949-55
1295	E	Not meeting the acceptance and discharge standards	ZZH and THM.; May 1, 2024	Rodrigues P, Antunes M, Raposo C, Marques P, Fonseca F, Barreto JP	Deep segmentation leverages geometric pose estimation in computer-aided total knee arthroplasty	Healthcare Technology Letters	2019	6(6): 226-30
1296	E	Overview article	ZZH and THM.; May 1, 2024	Robinson PG, Clement ND, Hamilton D, Blyth MJG, Haddad FS, Patton JT	A systematic review of robotic-assisted unicompartmental knee arthroplasty: prosthesis design and type should be reported	Bone Joint J	2019	101-b(7): 838-47
1297	E	Not relevant	ZZH and THM.; May 1, 2024	Ro DH, Yoo HJ, Kim SJ, Lee DY	Quantitative evaluation of gait features after total knee arthroplasty : comparison with age and sex-matched controls	Gait and Posture	2019	73: 517-8
1298	E	Not relevant	ZZH and THM.; May 1, 2024	Riyadh H, Andjelkov N, Wretenberg P	Parameters identifying the risk of treatment failure after cartilage repair: a proposed treatment algorithm and pilot study	Current Orthopaedic Practice	2019	30(4): 327-31
1299	E	Not relevant	ZZH and THM.; May 1, 2024	Reinsdorf DS, Richburg CA, Czerniecki JM, Aubin PM	Development of a Robotic Unloader Brace for Investigation of Conservative Treatment of Medial Knee Osteoarthritis	IEEE Int Conf Rehabil Robot	2019	2019: 931-7
1300	E	Not relevant	ZZH and THM.; May 1, 2024	Realmuto J, Klute G, Devasia S, Ieee	Preliminary Investigation of Symmetry Learning Control for Powered Ankle-Foot Prostheses; [C]	the Wearable-Robotics-Association Conference (WearRAcon), Scottsdale, AZ	2019	/
1301	E	Not meeting the acceptance and discharge standards	ZZH and THM.; May 1, 2024	Rassir R, Van De Bunt F, Sierevelt IN, Nolte PA	The value of postoperative prosthesis alignment and patellar height measurements on standard X-rays after Total Knee Arthroplasty: Does it relate to knee function after 5years?	Knee	2019	26(1): 213-21
1302	E	Not relevant	ZZH and THM.; May 1, 2024	Randelli PS, Menon A, Pasqualotto S, Zanini B, Compagnoni R, Cucchi D	Patient-Specific Instrumentation Does Not Affect Rotational Alignment of the Femoral Component and Perioperative Blood Loss in Total Knee Arthroplasty: a Prospective, Randomized, Controlled Trial	Journal of arthroplasty	2019	34(7): 1374‐81
1303	E	Not relevant	ZZH and THM.; May 1, 2024	Qu GX, Zhang CH, Yan SG, Cai XZ	Debridement, antibiotics, and implant retention for periprosthetic knee infections: a pooling analysis of 1266 cases	Journal of orthopaedic surgery and research	2019	14(1): 358
1304	E	Not relevant	ZZH and THM.; May 1, 2024	Qing MS, Peng JC, Yang LD, Zhao CT	Total knee arthroplasty for osteoarthritis with femoral bowing: Comparison of conventional method and computer-assisted navigation	Chinese Journal of Tissue Engineering Research	2019	23(32): 5203-8
1305	E	Not relevant	ZZH and THM.; May 1, 2024	Price MA, Beckerle P, Sup FC	Design Optimization in Lower Limb Prostheses: A Review	Ieee Transactions on Neural Systems and Rehabilitation Engineering	2019	27(8): 1574-88
1306	E	Not meeting the acceptance and discharge standards	ZZH and THM.; May 1, 2024	Prabhu SRB	A Review on Evaluation of Wireless Medical Monitoring Schemes and Analysis over Shared Operating Frequency Bands	Journal of Testing and Evaluation	2019	47(4): 2368-84
1307	E	Not relevant	ZZH and THM.; May 1, 2024	Popescu R, Haritinian EG, Cristea S	Relevance of Finite Element in Total Knee Arthroplasty - Literature Review	Chirurgia	2019	114(4): 437-42
1308	E	Not relevant	ZZH and THM.; May 1, 2024	Poliakov A, Pakhaliuk V, Kolesova M, Lozinskiy N, Bugayov P, Koshevaya D, et al	Synthesis of Lower Limbs Exoskeleton for the Rehabilitation of Patients with Disorders of Motor and Proprioceptive Systems; [C]	the 6th International Conference on Biomedical and Bioinformatics Engineering (ICBBE), E China Normal Univ, Shanghai, PEOPLES R CHINA	2019	/
1309	E	Not relevant	ZZH and THM.; May 1, 2024	Pokhrel S, Alsadoon A, Prasad PWC, Paul M	A novel augmented reality (AR) scheme for knee replacement surgery by considering cutting error accuracy	Int J Med Robot	2019	15(1): e1958
1310	E	Not relevant	ZZH and THM.; May 1, 2024	Piuzzi NS, Strnad GJ, Esa WAS, Barsoum WK, Bloomfield MR, Brooks PJ, et al	The Main Predictors of Length of Stay After Total Knee Arthroplasty Patient-Related or Procedure-Related Risk Factors	Journal of Bone and Joint Surgery-American Volume	2019	101(12): 1093-101
1311	E	Not relevant	ZZH and THM.; May 1, 2024	Pistono M, Bellafqira R, Coatrieux G	Secure Processing of Stream Cipher Encrypted Data Issued from IOT: Application to a Connected Knee Prosthesis	Annual International Conference of the IEEE Engineering in Medicine and Biology Society IEEE Engineering in Medicine and Biology Society Annual International Conference	2019	2019: 6494-7
1312	E	Not relevant	ZZH and THM.; May 1, 2024	Pietrzak JRT, Rowan FE, Kayani B, Donaldson MJ, Huq SS, Haddad FS	Preoperative CT-Based Three-Dimensional Templating in Robot-Assisted Total Knee Arthroplasty More Accurately Predicts Implant Sizes than Two-Dimensional Templating	J Knee Surg	2019	32(7): 642-8
1313	E	Not relevant	ZZH and THM.; May 1, 2024	Parratte S, Price AJ, Jeys LM, Jackson WF, Clarke HD	Accuracy of a New Robotically Assisted Technique for Total Knee Arthroplasty: A Cadaveric Study	Journal of Arthroplasty	2019	34(11): 2799-803
1314	E	Not relevant	ZZH and THM.; May 1, 2024	Park KK, Han CD, Yang IH, Lee WS, Han JH, Kwon HM	Robot-assisted unicompartmental knee arthroplasty can reduce radiologic outliers compared to conventional techniques	PloS one	2019	14(12): e0225941
1315	E	Not relevant	ZZH and THM.; May 1, 2024	Panjwani TR, Mullaji A, Doshi K, Thakur H	Comparison of Functional Outcomes of Computer-Assisted vs Conventional Total Knee Arthroplasty: A Systematic Review and Meta-Analysis of High-Quality, Prospective Studies	Journal of Arthroplasty	2019	34(3): 586-93
1316	E	Not relevant	ZZH and THM.; May 1, 2024	Pang EQ, Bedigrew K, Palanca A, Behn AW, Hunt KJ, Chou L	Ankle joint contact loads and displacement in syndesmosis injuries repaired with Tightropes compared to screw fixation in a static model	Injury	2019	50(11): 1901‐7
1317	E	Not relevant	ZZH and THM.; May 1, 2024	Odgaard A, Laursen MB, Gromov K, Troelsen A, Kristensen PW, Schrøder H, et al	Mismatch ‘never events’ in hip and knee arthroplasty: A cohort and intervention study	Bone and Joint Journal	2019	101 B(8): 960-9
1318	E	Not relevant	ZZH and THM.; May 1, 2024	Nishino K, Hashimoto Y, Nishida Y, Terai S, Takahashi S, Yamasaki S, et al	Incidence and Risk Factors for Meniscal Cyst After Meniscal Repair	Arthroscopy - Journal of Arthroscopic and Related Surgery	2019	35(4): 1222-9
1319	E	Not relevant	ZZH and THM.; May 1, 2024	Negrín R, Duboy J, Iñiguez M, Reyes N, Wainer M, Infante C, et al	Robotic Surgery in Knee Arthroplasty	Revista Chilena de Ortopedia y Traumatologia	2019	60(2): 67-76
1320	E	Not relevant	ZZH and THM.; May 1, 2024	Jun-Seob Song, Ki-Taek Hong, Na-Min Kim	Implantation of Allogenic Mesenchymal Stem Cell From Umbilical Cord Blood for Osteoarthritis Management	https://clinicaltrialsgov/show/NCT03800810	2019	doi: PMID: CN-01965215
1321	E	Not relevant	ZZH and THM.; May 1, 2024	Abdelraheem Elawamy	Efficacy of Genicular Nerve Radiofrequency	https://clinicaltrialsgov/show/NCT04100707	2019	doi: PMID: CN-01992137
1322	E	Not relevant	ZZH and THM.; May 1, 2024	Vrije Universiteit Brussel	The CYBERnetic LowEr Imb coGnitive Ortho-prostheis Plus Plus, 2nd Clinical Study (CLs++)	https://clinicaltrialsgov/show/NCT04129853	2019	doi: PMID: CN-02001089
1323	E	Not relevant	ZZH and THM.; May 1, 2024	University College London Hospital NHS Foundation Trust	Mako Functionally Aligned Total Knee Arthroplasty vs Mako Mechanically Aligned Total Knee Arthroplasty	https://clinicaltrialsgov/show/NCT04092153	2019	doi: PMID: CN-01984310
1324	E	Not relevant	ZZH and THM.; May 1, 2024	Dariusch Arbab	Comparison of Anatomically Aligned and Conventional Total Knee Arthroplasty in the Same Patients	https://clinicaltrialsgov/show/NCT04181216	2019	doi: PMID: CN-02010267
1325	E	Not relevant	ZZH and THM.; May 1, 2024	The Catholic University of Korea	A Comparison of Anatomically Aligned Versus Conventional in Unilateral Total Knee Arthroplasty	https://clinicaltrialsgov/show/NCT04181528	2019	doi: PMID: CN-02010278
1326	E	Not relevant	ZZH and THM.; May 1, 2024	T Matsumoto, K Takayama, K Ishida, S Hayashi	Comparison of Radiological, Clinical, Functional Outcomes Between Anatomically Aligned Total Knee Arthroplasty and Conventional Total Knee Arthroplasty	https://clinicaltrialsgov/show/NCT04183985	2019	doi: PMID: CN-02010347
1327	E	Not relevant	ZZH and THM.; May 1, 2024	Alberta Hip and Knee Clinic	Effectiveness of the Journey Total Knee Arthroplasty Versus Two Standard of Care Total Knee Arthroplasty Prostheses	https://clinicaltrialsgov/show/NCT03895489	2019	doi: PMID: CN-01919494
1328	E	Not relevant	ZZH and THM.; May 1, 2024	Sergio M Navarro, Heather S Haeberle	RCT: mako Medial Unicondylar Knee Arthroplasty vs Oxford Unicondylar Knee Arthroplasty	https://clinicaltrialsgov/show/NCT04095637	2019	doi: PMID: CN-01984629
1329	E	Not relevant	ZZH and THM.; May 1, 2024	Trouvez tous les essais cliniques disponibles au Québec et dans le monde en quelques clics, en temps réel et en français	Inflammatory Response Conventional Total Knee Replacement Versus Mako Total Knee Replacement	https://clinicaltrialsgov/show/NCT04192006	2019	doi: PMID: CN-02053028
1330	E	Not relevant	ZZH and THM.; May 1, 2024	Navarro SM, Haeberle HS, Mont MA, Krebs VE, Patterson BM, Ramkumar PN	Response to Letter to the Editor on "Machine Learning and Primary Total Knee Arthroplasty: Patient Forecasting for a Patient-Specific Payment Model"	J Arthroplasty	2019	34(5): 1041-3
1331	E	Not relevant	ZZH and THM.; May 1, 2024	Narra SP, Mittwede PN, Devincent Wolf S, Urish KL	Additive Manufacturing in Total Joint Arthroplasty	Orthopedic Clinics of North America	2019	50(1): 13-20
1332	E	Not relevant	ZZH and THM.; May 1, 2024	Namiki Y, Hashizume S, Murai A, Kobayashi Y, Takemura H, Hobara H	Joint moments during sprinting in unilateral transfemoral amputees wearing running-specific prostheses	Biology Open	2019	8(2)
1333	E	Not relevant	ZZH and THM.; May 1, 2024	Na SJ, Shin JW, Eom SH, Lee EH	A Study on the Activation of Femoral Prostheses: Focused on the Development of a Decision Tree based Gait Phase Identification Algorithm; [C]	the 16th International Conference on Informatics in Control, Automation and Robotics (ICINCO), Prague, CZECH REPUBLIC	2019	/
1334	E	Not relevant	ZZH and THM.; May 1, 2024	Murylev VY, Alekseev SS, Elizarov PM, Kukovenko GA, Dering AA, Haptagaev TH	Evaluation of Pain Syndrome in Patients after Total Knee Replacement	Travmatologiya I Ortopediya Rossii	2019	25(2): 19-30
1335	E	Not relevant	ZZH and THM.; May 1, 2024	Murray CJC, Kingsbury SR, Arden NK, Hewison J, Judge A, Matu J, et al	Towards UK poSt Arthroplasty Follow-up rEcommendations (UK SAEF): protocol for an evaluation of the requirements for arthroplasty follow-up, and the production of consensus-based recommendations	Bmj Open	2019	9(6)
1336	E	Not relevant	ZZH and THM.; May 1, 2024	Mounir Boudali A, Sinclair PJ, Manchester IR	Predicting Transitioning Walking Gaits: Hip and Knee Joint Trajectories From the Motion of Walking Canes	IEEE Trans Neural Syst Rehabil Eng	2019	27(9): 1791-800
1337	E	Not relevant	ZZH and THM.; May 1, 2024	Morozenko D, Marushak O, Gliebova K, Shakun O, Skochelias O	CLINICAL AND BIOCHEMICAL MARKERS IN THE DIAGNOSIS OF BACTERIAL ARTHRITIS OF KNEE JOINT AND PERIPROSTHETIC INFECTION OF HIP JOINT	Georgian medical news	2019	(288): 26-32
1338	E	Not relevant	ZZH and THM.; May 1, 2024	Morgan OJ, Hillstrom HJ, Ranawat A, Fragomen AT, Rozbruch SR, Hillstrom R	Effects of a Medial Knee Unloading Implant on Tibiofemoral Joint Mechanics During Walking	J Orthop Res	2019	37(10): 2149-56
1339	E	Not relevant	ZZH and THM.; May 1, 2024	Morandi MM, Daily D, Kee C, Barton RS, Solitro GF	Safe Supra-Acetabular Pin Insertion in Relation to Intraosseous Depth	J Orthop Res	2019	37(8): 1790-7
1340	E	Not relevant	ZZH and THM.; May 1, 2024	Mohammadi A, Gregg RD	Variable Impedance Control of Powered Knee Prostheses Using Human-Inspired Algebraic Curves	Journal of Computational and Nonlinear Dynamics	2019	14(10)
1341	E	Not relevant	ZZH and THM.; May 1, 2024	Mobrez A, El-Brollossy M, Yehia M, Awad MI, Maged SA, Siddiqi D, et al	Microprocessor-Based Hydraulic Damping-Controlled Prosthetic Knee for Developing Countries; [C]	he 3rd International Conference on Robotics and Automation in Industry (ICRAI), Rawalpindi, PAKISTAN	2019	/
1342	E	Not relevant	ZZH and THM.; May 1, 2024	Mercuri LG, Caicedo MS	Material Hypersensitivity and Alloplastic Temporomandibular Joint Replacement	Journal of Oral and Maxillofacial Surgery	2019	77(7): 1371-6
1343	E	Not relevant	ZZH and THM.; May 1, 2024	Mell SP, Fullam S, Wimmer MA, Lundberg HJ	Computational Parametric Studies for Preclinical Evaluation of Total Knee Replacements; [C]	the 16th International Symposium on Computer Methods in Biomechanics and Biomedical Engineering (CMBBE) / 4th Conference on Imaging and Visualization, Columbia Univ, New York City, NY	2019	/
1344	E	Not relevant	ZZH and THM.; May 1, 2024	Matsumoto T, Nakano N, Lawrence JE, Khanduja V	Current concepts and future perspectives in computer-assisted navigated total knee replacement	International Orthopaedics	2019	43(6): 1337-43
1345	E	Not relevant	ZZH and THM.; May 1, 2024	Matsiushevich K, Belvedere C, Leardini A, Durante S	Quantitative comparison of freeware software for bone mesh from DICOM files	Journal of Biomechanics	2019	84: 247-51
1346	E	Not relevant	ZZH and THM.; May 1, 2024	Matassi F, Cozzi Lepri A, Innocenti M, Zanna L, Civinini R, Innocenti M	Total Knee Arthroplasty in Patients With Extra-Articular Deformity: Restoration of Mechanical Alignment Using Accelerometer-Based Navigation System	Journal of Arthroplasty	2019	34(4): 676-81
1347	E	Not relevant	ZZH and THM.; May 1, 2024	Masters EA, Trombetta RP, Bentley KLD, Boyce BF, Gill AL, Gill SR, et al	Evolving concepts in bone infection: redefining "biofilm", "acute vs chronic osteomyelitis", "the immune proteome" and "local antibiotic therapy"	Bone Research	2019	/
1348	E	Not relevant	ZZH and THM.; May 1, 2024	Martincic D, Mekac J, Drobnic M	Survival Rates of Various Autologous Chondrocyte Grafts and Concomitant Procedures A Prospective Single-Center Study over 18 Years	Cell Transplantation	2019	/
1349	E	Not relevant	ZZH and THM.; May 1, 2024	Marchand RC, Sodhi N, Bhowmik-Stoker M, Scholl L, Condrey C, Khlopas A, et al	Does the Robotic Arm and Preoperative CT Planning Help with 3D Intraoperative Total Knee Arthroplasty Planning?	J Knee Surg	2019	32(8): 742-9
1350	E	Not relevant	ZZH and THM.; May 1, 2024	Maniglio M, Koh IJ, Park IJ, Lin C, Patel N, Christen C, et al	Kinematically aligned total knee arthroplasty reproduces native patellofemoral biomechanics during deep knee flexion	Swiss medical weekly	2019	149: 16S
1351	E	Not relevant	ZZH and THM.; May 1, 2024	Maniglio M, Koh IJ, Lin C, Patel N, Chalmers C, Han SB, et al	Kinematically aligned total knee arthroplasty reproduces more native rollback and laxity than mechanically aligned total kneearthro-plasty: a matched pair cadaveric study	Swiss medical weekly	2019	149: 17S
1352	E	Not relevant	ZZH and THM.; May 1, 2024	Manaktala R, Ramee S, Parrino P, Soto JT	A CASE OF VALVE-IN-VALVE TRANSCATHETER VALVE REPLACEMENT IN BACTERIAL ENDOCARDITIS	Journal of the American College of Cardiology	2019	73(9 Supplement 1): 2993
1353	E	Not relevant	ZZH and THM.; May 1, 2024	Maillot C, Leong A, Harman C, Morelli A, Mospan R, Cobb J, et al	Poor relationship between frontal tibiofemoral and trochlear anatomic parameters: Implications for designing a trochlea for kinematic alignment	Knee	2019	26(1): 106-14
1354	E	Not relevant	ZZH and THM.; May 1, 2024	Lu M, Wang Y, Yang YY, Sun Y, Liang JW, Hu Y, et al	Prothesis sensor used for soft tissue balancing in total knee arthroplasty;[C]	the IEEE International Conference on Cyborg and Bionic Systems (CBS), Munich, GERMANY	2019	/
1355	E	Not relevant	ZZH and THM.; May 1, 2024	Logishetty K, Western L, Morgan R, Iranpour F, Cobb JP, Auvinet E	Can an Augmented Reality Headset Improve Accuracy of Acetabular Cup Orientation in Simulated THA? A Randomized Trial	Clinical orthopaedics and related research	2019	477(5): 1190‐9
1356	E	Not relevant	ZZH and THM.; May 1, 2024	Liu YW, Tran MD, Skalski MR, Patel DB, White EA, Tomasian A, et al	MR imaging of cartilage repair surgery of the knee	Clinical Imaging	2019	58: 129-39
1357	E	Not relevant	ZZH and THM.; May 1, 2024	Liu X, Han L, Zhou J, Lv L, Chen Z, Tang M, et al	Research on gait kinematics parameters of unilateral transtibial amputees after wearing prostheses	Basic and Clinical Pharmacology and Toxicology	2019	125: 130-1
1358	E	Not relevant	ZZH and THM.; May 1, 2024	Litrenta J, Young M, Birch JG, Oetgen ME	Congenital Tibial Deficiency	The Journal of the American Academy of Orthopaedic Surgeons	2019	27(6): e268-e79
1359	E	Not relevant	ZZH and THM.; May 1, 2024	Li MH, Gao X, Wen Y, Si J, Huang H, Ieee	Offline Policy Iteration Based Reinforcement Learning Controller for Online Robotic Knee Prosthesis Parameter Tuning; [C]	the IEEE International Conference on Robotics and Automation (ICRA), Montreal, CANADA	2019	/
1360	E	Not relevant	ZZH and THM.; May 1, 2024	Levin-Epstein M	Knee Replacement Patients May Enjoy Life-Changing Surgical Outcomes with RSIP Vision's Revolutionary Artificial Intelligence Solution	Journal of Clinical Engineering	2019	44(4): 136
1361	E	Not relevant	ZZH and THM.; May 1, 2024	Lepri AC, Del Prete A, Soderi S, Innocenti M, Civinini R	The identification of pathogens associated with periprosthetic joint infection in two-stage revision	European Review for Medical and Pharmacological Sciences	2019	23: 101-16
1362	E	Not relevant	ZZH and THM.; May 1, 2024	León-Muñoz VJ, Lisón-Almagro AJ, López-López M	Influence of instrumentation on the surgical time to implant a total knee prosthesis	Rev Esp Cir Ortop Traumatol (Engl Ed)	2019	63(5): 321-6
1363	E	Not relevant	ZZH and THM.; May 1, 2024	Lee JM, Lim JY	Effects of whole body vibration training using side-alternating vibration platform with tilt table in hospitalized older adults with sarcopenia: a randomized controlled pilot study	Aging medicine and healthcare	2019	10: 35
1364	E	Not relevant	ZZH and THM.; May 1, 2024	Laende EK, Wilson JLA, Flemming JM, Valstar ER, Richardson CG, Dunbar MJ	Equivalent 2-year stabilization of uncemented tibial component migration despite higher early migration compared with cemented fixation: an RSA study on 360 total knee arthroplasties	Acta Orthopaedica	2019	90(2): 172-8
1365	E	Not relevant	ZZH and THM.; May 1, 2024	Laende EK, Richardson CG, Dunbar MJ	A randomized controlled trial of tibial component migration with kinematic alignment using patient-specific instrumentation versus mechanical alignment using computer-assisted surgery in total knee arthroplasty	Bone and Joint Journal	2019	101 B(8): 929-40
1366	E	Not relevant	ZZH and THM.; May 1, 2024	Kwah LK, Webb MT, Goh L, Harvey LA	Rigid dressings versus soft dressings for transtibial amputations	Cochrane Database of Systematic Reviews	2019	/
1367	E	Not relevant	ZZH and THM.; May 1, 2024	Kumar A, Godiyal AK, Joshi D, Ieee	Force Myography based Continuous Estimation of Knee Joint Angle using Artificial Neural Network;	the IEEE 5th International Conference for Convergence in Technology (I2CT), Pune, INDIA,	2019	/
1368	E	Not relevant	ZZH and THM.; May 1, 2024	Konda S, Tomita T, Yamazaki T, Oda K, Nakajima M, Nakane K, et al	Comparison of finite helical axes of normal and anatomically designed prosthetic knees	Clin Biomech (Bristol, Avon)	2019	65: 57-64
1369	E	Not relevant	ZZH and THM.; May 1, 2024	Koh YG, Lee JA, Lee HY, Kim HJ, Kang KT	Biomechanical Evaluation of the Effect of Mesenchymal Stem Cells on Cartilage Regeneration in Knee Joint Osteoarthritis	Applied Sciences-Basel	2019	9(9)
1370	E	Not relevant	ZZH and THM.; May 1, 2024	Koh YG, Lee JA, Lee HY, Chun HJ, Kim HJ, Kang KT	Design optimization of high tibial osteotomy plates using finite element analysis for improved biomechanical effect	Journal of orthopaedic surgery and research	2019	14(1): 219
1371	E	Not relevant	ZZH and THM.; May 1, 2024	Koh YG, Lee JA, Kang KT	Prediction of Wear on Tibial Inserts Made of UHMWPE, PEEK, and CFR-PEEK in Total Knee Arthroplasty Using Finite-Element Analysis	Lubricants	2019	7(4)
1372	E	Not relevant	ZZH and THM.; May 1, 2024	Koh IJ, Park IJ, Lin CC, Patel NA, Chalmers CE, Maniglio M, et al	Kinematically aligned total knee arthroplasty reproduces native patellofemoral biomechanics during deep knee flexion	Knee surgery, sports traumatology, arthroscopy	2019	27(5): 1520‐8
1373	E	Not relevant	ZZH and THM.; May 1, 2024	Koh IJ, Lin CC, Patel NA, Chalmers CE, Maniglio M, Han SB, et al	Kinematically aligned total knee arthroplasty reproduces more native rollback and laxity than mechanically aligned total knee arthroplasty: a matched pair cadaveric study	Orthopaedics & traumatology, surgery & research : OTSR	2019	105(4): 605‐11
1374	E	Not relevant	ZZH and THM.; May 1, 2024	Koh DTS, Chen JY, Yew AKS, Chong HC, Hao Y, Pang HN, et al	Functional outcome and quality of life in patients with hip fracture after total knee arthroplasty	Journal of Orthopaedic Surgery	2019	27(2)
1375	E	Not relevant	ZZH and THM.; May 1, 2024	Kocjancic B, Laposa A, Dolinar D	THE IMPORTANCE OF SONICATION AND PRE-OPERATIVE ANTIMICROBIAL THERAPY	Materiali in Tehnologije	2019	53(6): 913-8
1376	E	Not relevant	ZZH and THM.; May 1, 2024	Kiyohara M, Hamai S, Hara D, Fujiyoshi D, Harada S, Kawaguchi K, et al	Do component position and muscle strength affect the cup-head translation during gait after total hip arthroplasty?	European Journal of Orthopaedic Surgery and Traumatology	2019	29(6): 1263-9
1377	E	Not relevant	ZZH and THM.; May 1, 2024	Kim YH, Park JW, Kim JS	The 2018 Mark Coventry, MD Award: does a Ceramic Bearing Improve Pain, Function, Wear, or Survivorship of TKA in Patients Younger Than 55 Years of Age? A Randomized Trial	Clinical orthopaedics and related research	2019	477(1): 49‐57
1378	E	Not relevant	ZZH and THM.; May 1, 2024	Kim YH, Park JW, Kim JS	The Long-Term Results of Simultaneous High-Flexion Mobile-Bearing and Fixed-Bearing Total Knee Arthroplasties Performed in the Same Patients	Journal of arthroplasty	2019	34(3): 501‐7
1379	E	Not relevant	ZZH and THM.; May 1, 2024	Khodarahmi I, Isaac A, Fishman EK, Dalili D, Fritz J	Metal About the Hip and Artifact Reduction Techniques: From Basic Concepts to Advanced Imaging	Seminars in Musculoskeletal Radiology	2019	23(3): E68-E81
1380	E	Not relevant	ZZH and THM.; May 1, 2024	Khalid V, Schønheyder HC, Nielsen PT, Kappel A, Thomsen TR, Aleksyniene R, et al	72 revision surgeries for aseptic failure after hip or knee arthroplasty: a prospective study with an extended diagnostic algorithm	BMC Musculoskelet Disord	2019	20(1): 600
1381	E	Not relevant	ZZH and THM.; May 1, 2024	Kebbach M, Grawe R, Geier A, Winter E, Bergschmidt P, Kluess D, et al	Effect of surgical parameters on the biomechanical behaviour of bicondylar total knee endoprostheses - A robot-assisted test method based on a musculoskeletal model	Sci Rep	2019	9(1): 14504
1382	E	Not relevant	ZZH and THM.; May 1, 2024	Kayani B, Konan S, Tahmassebi J, Rowan FE, Haddad FS	Infographic: Robotics are guiding arthroplasties to less pain and faster recovery	Bone Joint J	2019	101-b(1): 22-3
1383	E	Not relevant	ZZH and THM.; May 1, 2024	Katsumura M, Obayashi S, Yano K, Hamada A, Nakao T, Torii K	Robotic prosthesis that maintains flexion posture	Annu Int Conf IEEE Eng Med Biol Soc	2019	2019: 6652-5
1384	E	Not relevant	ZZH and THM.; May 1, 2024	Karkenny AJ, Mendelis JR, Geller DS, Gomez JA	The Role of Intraoperative Navigation in Orthopaedic Surgery	Journal of the American Academy of Orthopaedic Surgeons	2019	27(19): E849-E58
1385	E	Not relevant	ZZH and THM.; May 1, 2024	Karim MA, Andrawis J, Bengoa F, Bracho C, Compagnoni R, Cross M, et al	Hip and Knee Section, Diagnosis, Algorithm: Proceedings of International Consensus on Orthopedic Infections	Journal of Arthroplasty	2019	34(2): S339-S50
1386	E	Not relevant	ZZH and THM.; May 1, 2024	Karczewski D, Winkler T, Renz N, Trampuz A, Lieb E, Perka C, et al	A standardized interdisciplinary algorithm for the treatment of prosthetic joint infections	Bone Joint J	2019	101-b(2): 132-9
1387	E	Not relevant	ZZH and THM.; May 1, 2024	Karczewski D, Winkler T, Renz N, Trampuz A, Lieb E, Perka C, et al	A standardized interdisciplinary algorithm for the treatment of prosthetic joint infections: Outcome in a centralized and specialized department	Bone and Joint Journal	2019	101B(2): 132-9
1388	E	Not relevant	ZZH and THM.; May 1, 2024	Karaduman ZO, Turhal O, Turhan Y, Orhan Z, Arican M, Uslu M, et al	Evaluation of the Clinical Efficacy of Using Thermal Camera for Cryotherapy in Patients with Total Knee Arthroplasty: a Prospective Study	Medicina (Kaunas, Lithuania)	2019	55(10)
1389	E	Not relevant	ZZH and THM.; May 1, 2024	Kandel C, Jenkinson R, Davey R, Widdifield J, Hansen B, Muller MP, et al	Detection of prosthetic hip and knee joint infections using administrative databases-a validation study	Open Forum Infectious Diseases	2019	6: S844
1390	E	Not relevant	ZZH and THM.; May 1, 2024	Joshi D, Gupta Y, Ganai B, Mortensen C	Endovascular versus open repair of asymptomatic popliteal artery aneurysm	Cochrane Database of Systematic Reviews	2019	-12
1391	E	Not relevant	ZZH and THM.; May 1, 2024	Jones GG, Clarke S, Harris S, Jaere M, Aldalmani T, De Klee P, et al	A novel patient-specific instrument design can deliver robotic level accuracy in unicompartmental knee arthroplasty	The Knee	2019	26(6): 1421‐8
1392	E	Not relevant	ZZH and THM.; May 1, 2024	Johnston H, Abdelgaied A, Pandit H, Fisher J, Jennings LM	The effect of surgical alignment and soft tissue conditions on the kinematics and wear of a fixed bearing total knee replacement	Journal of the Mechanical Behavior of Biomedical Materials	2019	100
1393	E	Not relevant	ZZH and THM.; May 1, 2024	Jahanandish MH, Fey NP, Hoyt K	Lower Limb Motion Estimation Using Ultrasound Imaging: A Framework for Assistive Device Control	Ieee Journal of Biomedical and Health Informatics	2019	23(6): 2505-14
1394	E	Not relevant	ZZH and THM.; May 1, 2024	Ivalde FC, Ortiz-Martínez Y, Buelvas-Pérez A	Improvement Proposals For Culture Methods To Diagnosis Of Prosthetic Joint Infections In Latin America	Journal of Ayub Medical College, Abbottabad : JAMC	2019	31(3): 297-8
1395	E	Not relevant	ZZH and THM.; May 1, 2024	Irmola T, Kangas J, Eskelinen A, Niemelainen M, Huhtala H, Mattila VM, et al	Functional outcome of total knee replacement: a study protocol for a prospective, double-blinded, parallel-group randomized, clinical controlled trial of novel, personalized and conventional implants	BMC musculoskeletal disorders	2019	20(1): 443
1396	E	Not relevant	ZZH and THM.; May 1, 2024	Inoue K, Fukuda T, Wada T	A Control Method for Transfemoral Prosthetic Knees Based on Thigh Angular Motion	Annual International Conference of the IEEE Engineering in Medicine and Biology Society IEEE Engineering in Medicine and Biology Society Annual International Conference	2019	2019: 6644-7
1397	E	Not relevant	ZZH and THM.; May 1, 2024	Hsu RW, Hsu WH, Shen WJ, Hsu WB, Chang SH	Comparison of computer-assisted navigation and conventional instrumentation for bilateral total knee arthroplasty: the outcomes at mid-term follow-up	Medicine	2019	98(47): e18083
1398	E	Not meeting the acceptance and discharge standards	ZZH and THM.; May 1, 2024	Howell SM	Calipered Kinematically Aligned Total Knee Arthroplasty: An Accurate Technique That Improves Patient Outcomes and Implant Survival	Orthopedics	2019	42(3): 126-35
1399	E	Not involving X-rays	ZZH and THM.; May 1, 2024	Hossain B, Morooka T, Okuno M, Nii M, Yoshiya S, Kobashi S	Surgical Outcome Prediction in Total Knee Arthroplasty using Machine Learning	Intelligent Automation and Soft Computing	2019	25(1): 105-15
1400	E	Not relevant	ZZH and THM.; May 1, 2024	Hobara H, Hashizume S, Funken J, Willwacher S, Müller R, Grabowski AM, et al	Vertical stiffness during one-legged hopping with and without using a running-specific prosthesis	Journal of Biomechanics	2019	86: 34-9
1401	E	Not relevant	ZZH and THM.; May 1, 2024	Hischebeth GT, Randau TM, Ploeger MM, Friedrich MJ, Kaup E, Jacobs C, et al	Staphylococcus aureus versus Staphylococcus epidermidis in periprosthetic joint infection—Outcome analysis of methicillin-resistant versus methicillin-susceptible strains	Diagnostic Microbiology and Infectious Disease	2019	93(2): 125-30
1402	E	Not relevant	ZZH and THM.; May 1, 2024	Hiratsuka S, Miwa K, Wagatsuma K	Evaluation of smart metal artifact reduction on CT images in 18F-NaF PET/CT: Effects on the accuracy of SUV for tissue around an artificial knee joint	Journal of Nuclear Medicine	2019	60
1403	E	Not relevant	ZZH and THM.; May 1, 2024	Hernández-Vaquero D, Noriega-Fernandez A, Roncero-Gonzalez S, Perez-Coto I, Sierra-Pereira AA, Sandoval-Garcia MA	Agreement in component size between preoperative measurement, navigation and final implant in total knee replacement	Journal of Orthopaedic Translation	2019	18: 84-91
1404	E	Not relevant	ZZH and THM.; May 1, 2024	Hast MW, Hanson BG, Baxter JR	Simulating contact using the elastic foundation algorithm in OpenSim	Journal of Biomechanics	2019	82: 392-6
1405	E	Not relevant	ZZH and THM.; May 1, 2024	Hadiji ZS, Wit A, Dreistadt C, Wronski S, Lipinski P, Tarasiuk J	Evolution of mechanical fields during the gait cycle in healthy and implanted femoral bones	Computer Methods in Biomechanics and Biomedical Engineering	2019	22: S157-S9
1406	E	Not relevant	ZZH and THM.; May 1, 2024	Grieser T	Imaging for infections of large joints	Arthroskopie	2019	32(2): 133-40
1407	E	Not relevant	ZZH and THM.; May 1, 2024	Gregory U, Ren L	Intent Prediction of Multi-axial Ankle Motion Using Limited EMG Signals	Frontiers in Bioengineering and Biotechnology	2019	7
1408	E	Not relevant	ZZH and THM.; May 1, 2024	Grassi A, Compagnoni R, Ferrua P, Pasqualotto S, Zaolino C, Zaffagnini S, et al	Should the patella be everted during primary total knee arthroplasty? A systematic review of overlapping meta-analyses	Journal of Orthopaedic Surgery	2019	27(1)
1409	E	Not relevant	ZZH and THM.; May 1, 2024	Gramlich Y, Walter G, Klug A, Harbering J, Kemmerer M, Hoffmann R	Procedure for single-stage implant retention for chronic periprosthetic infection using topical degradable calcium-based antibiotics	International Orthopaedics	2019	43(7): 1559-66
1410	E	Not relevant	ZZH and THM.; May 1, 2024	Gordon M, Thatte N, Geyer H, Ieee	Online Learning for Proactive Obstacle Avoidance with Powered Transfemoral Prostheses; [C]	the IEEE International Conference on Robotics and Automation (ICRA), Montreal, CANADA	2019	/
1411	E	Not relevant	ZZH and THM.; May 1, 2024	Goodfriend B, Essilfie AA, Jones IA, Vangsness CT	Fresh osteochondral grafting in the United States: the current status of tissue banking processing	Cell and Tissue Banking	2019	20(3): 331-7
1412	E	Not relevant	ZZH and THM.; May 1, 2024	Gibbons KD, Clary CW, Rullkoetter PJ, Fitzpatrick CK	Development of a statistical shape-function model of the implanted knee for real-time prediction of joint mechanics	Journal of Biomechanics	2019	88: 55-63
1413	E	Not relevant	ZZH and THM.; May 1, 2024	George MD, Baker JF, Winthrop K, Alemao E, Chen L, Connolly S, et al	Risk of Biologics and Glucocorticoids in Patients With Rheumatoid Arthritis Undergoing Arthroplasty A Cohort Study	Annals of Internal Medicine	2019	170(12): 825-+
1414	E	Not relevant	ZZH and THM.; May 1, 2024	Gao L, Madry H, Chugaev DV, Denti M, Frolov A, Burtsev M, et al	Advances in modern osteotomies around the knee: Report on the Association of Sports Traumatology, Arthroscopy, Orthopaedic surgery, Rehabilitation (ASTAOR) Moscow International Osteotomy Congress 2017	Journal of Experimental Orthopaedics	2019	6(1)
1415	E	Not relevant	ZZH and THM.; May 1, 2024	Gallinger S, Seufert P	Calibration and control of a gait simulator for lower limb exoprostheses	Biomedizinische Technik	2019	64(2): S135
1416	E	Not relevant	ZZH and THM.; May 1, 2024	Frossard L	Loading characteristics data applied on osseointegrated implant by transfemoral bone-anchored prostheses fitted with basic components during daily activities	Data in Brief	2019	26
1417	E	Not relevant	ZZH and THM.; May 1, 2024	Filardo G, Andriolo L, Soler F, Berruto M, Ferrua P, Verdonk P, et al	Treatment of unstable knee osteochondritis dissecans in the young adult: results and limitations of surgical strategies-The advantages of allografts to address an osteochondral challenge	Knee surgery, sports traumatology, arthroscopy : official journal of the ESSKA	2019	27(6): 1726-38
1418	E	Not relevant	ZZH and THM.; May 1, 2024	Figueroa F, Wakelin E, Twiggs J, Fritsch B	Comparison between navigated reported position and postoperative computed tomography to evaluate accuracy in a robotic navigation system in total knee arthroplasty	Knee	2019	26(4): 869-75
1419	E	Not relevant	ZZH and THM.; May 1, 2024	Feng Z, Shuzhen L	Rotational positioning of femoral prosthesis in total knee arthroplasty	Chinese Journal of Tissue Engineering Research	2019	23(36): 5861-7
1420	E	Not relevant	ZZH and THM.; May 1, 2024	Fehring TK, Baird R, Park B, Della Valle C	When Polyethylene Exchange Is Appropriate for Prosthetic Knee Instability	Journal of the American Academy of Orthopaedic Surgeons Global Research and Reviews	2019	3(5)
1421	E	Not relevant	ZZH and THM.; May 1, 2024	Evans JT, Walker RW, Evans JP, Blom AW, Sayers A, Whitehouse MR	How long does a knee replacement last? A systematic review and meta-analysis of case series and national registry reports with more than 15 years of follow-up	Lancet	2019	393(10172): 655-63
1422	E	Not relevant	ZZH and THM.; May 1, 2024	Escudero MI, Le V, Barahona M, Symes M, Wing K, Younger A, et al	Total Ankle Arthroplasty Survival and Risk Factors for Failure	Foot & Ankle International	2019	40(9): 997-1006
1423	E	Not relevant	ZZH and THM.; May 1, 2024	Erivan R, Villatte G, Ollivier M, Paprosky WG	Painful Hip Arthroplasty: What Should We Find? Diagnostic Approach and Results	Journal of Arthroplasty	2019	/
1424	E	Not relevant	ZZH and THM.; May 1, 2024	Eom SH, Na SJ, Lee SH, Park SH, Lee EH	A Preliminary Study of Ankle Variable Hybrid Above-knee Prostheses; [C]	the 16th International Conference on Informatics in Control, Automation and Robotics (ICINCO), Prague, CZECH REPUBLIC	2019	/
1425	E	Not relevant	ZZH and THM.; May 1, 2024	El Beaino M, Morris RP, Lindsey RW, Gugala Z	Biomechanical evaluation of dual plate configurations for femoral shaft fracture fixation	BioMed research international	2019	2019: 5958631
1426	E	Not relevant	ZZH and THM.; May 1, 2024	Dyskova T, Kriegova E, Slobodova Z, Zehnalova S, Kudelka M, Schneiderova P, et al	Inflammation time-axis in aseptic loosening of total knee arthroplasty: A preliminary study	Plos One	2019	14(8)
1427	E	Not relevant	ZZH and THM.; May 1, 2024	Douraiswami B, Rajagopalakrishnan R, Sukumaran SAK, Isvaran S	Custom Mega Prosthesis Knee: A Panacea for Intricate Trauma of Distal Femur with Bone Loss	J Orthop Case Rep	2019	9(1): 37-40
1428	E	Not relevant	ZZH and THM.; May 1, 2024	Dong EC, Iqbal T, Fu J, Li DC, Liu B, Guo Z, et al	Preclinical Strength Checking for Artificial Pelvic Prosthesis under Multi-activities-A Case Study	Journal of Bionic Engineering	2019	16(6): 1092-102
1429	E	Not relevant	ZZH and THM.; May 1, 2024	Dey S, Yoshida T, Ernst M, Schmalz T, Schilling AF, Ieee	A Random Forest Approach for Continuous Prediction of Joint Angles and Moments During Walking: An Implication for Controlling Active Knee-Ankle Prostheses/Orthoses;[C]	the IEEE International Conference on Cyborg and Bionic Systems (CBS), Munich, GERMANY	2019	/
1430	E	Not relevant	ZZH and THM.; May 1, 2024	Dey S, Eslamy M, Yoshida T, Ernst M, Schmalz T, Schilling A	A Support Vector Regression Approach for Continuous Prediction of Ankle Angle and Moment During Walking: An Implication for Developing a Control Strategy for Active Ankle Prostheses	IEEE International Conference on Rehabilitation Robotics : [proceedings]	2019	2019: 727-33
1431	E	Not relevant	ZZH and THM.; May 1, 2024	Del Toro MD, Penas C, Conde-Albarracin A, Palomino J, Brun F, Sanchez S, et al	Development and validation of baseline, perioperative and at-discharge predictive models for postsurgical prosthetic joint infection	Clinical microbiology and infection	2019	25(2): 196‐202
1432	E	Not relevant	ZZH and THM.; May 1, 2024	D’amato M, Ensini A, Leardini A, Barbadoro P, Illuminati A, Belvedere C	Conventional versus computer-assisted surgery in total knee arthroplasty: comparison at ten years follow-up	International Orthopaedics	2019	43(6): 1355-63
1433	E	Not relevant	ZZH and THM.; May 1, 2024	D'amato M, Ensini A, Leardini A, Barbadoro P, Illuminati A, Belvedere C	Conventional versus computer-assisted surgery in total knee arthroplasty: comparison at ten years follow-up	International Orthopaedics	2019	43(6): 1355-63
1434	E	Not relevant	ZZH and THM.; May 1, 2024	Czoski Murray CJ, Kingsbury SR, Arden NK, Hewison J, Judge A, Matu J, et al	Towards UK poSt Arthroplasty Follow-up rEcommendations (UK SAFE): Protocol for an evaluation of the requirements for arthroplasty follow-up, and the production of consensus-based recommendations	BMJ Open	2019	9(6)
1435	E	Not relevant	ZZH and THM.; May 1, 2024	Cucchi D, Menon A, Zanini B, Compagnoni R, Ferrua P, Randelli P	Patient-Specific Instrumentation Affects Perioperative Blood Loss in Total Knee Arthroplasty	Journal of knee surgery	2019	32(6): 483‐9
1436	E	Not relevant	ZZH and THM.; May 1, 2024	Cheng T, Chen D, Zhu C	Outcome of fixed bearing versus mobile bearing computer navigated unicondylar knee arthroplasty in patients with knee osteoarthritis	https://trialsearchwhoint/Trial2aspx?TrialID=CTRI/2019/02/017761	2019	doi: PMID: CN-01971865
1437	E	Not relevant	ZZH and THM.; May 1, 2024	Cooper RA, Cooper R	Rehabilitation Engineering: A perspective on the past 40-years and thoughts for the future	Medical Engineering and Physics	2019	72: 3-12
1438	E	Not relevant	ZZH and THM.; May 1, 2024	Confalonieri N, Biazzo A	Computer-assisted surgery in total knee replacement: advantages, surgical procedure and review of the literature	Acta Biomed	2019	90(1): 16-23
1439	E	Not relevant	ZZH and THM.; May 1, 2024	Cleveland Clinic Orthopaedic A	Press Ganey Administration of Hospital Consumer Assessment of Healthcare Providers and Systems Survey Result in a Biased Responder Sample for Hip and Knee Arthroplasties	Journal of Arthroplasty	2019	34(11): 2538-43
1440	E	Not relevant	ZZH and THM.; May 1, 2024	Claudio B, Andrea E, Silvia T, Michele D, Paolo B, Alessandro F, et al	Does navigated patellar resurfacing in total knee arthroplasty result in proper bone cut, motion and clinical outcomes?	Clinical Biomechanics	2019	69: 168-77
1441	E	Not relevant	ZZH and THM.; May 1, 2024	Cinotti G, Ripani FR, Ciolli G, La Torre G, Giannicola G	The native coronal orientation of tibial plateaus may limit the indications to perform a kinematic aligned total knee arthroplasty	Knee surgery, sports traumatology, arthroscopy : official journal of the ESSKA	2019	27(5): 1442-9
1442	E	Not relevant	ZZH and THM.; May 1, 2024	Cho KJ, Seon JK, Jang WY, Park CG, Song EK	Robotic versus conventional primary total knee arthroplasty: clinical and radiological long-term results with a minimum follow-up of ten years	International orthopaedics	2019	43(6): 1345‐54
1443	E	Not relevant	ZZH and THM.; May 1, 2024	Xu X, Liu P, Yuan Z, Wang D, Lu Q	Comparison of a novel handheld accelerometer-based navigation system, i-JOIN and conventional instrument for performing distal femoral resection in total knee arthroplasty: a prospective multi-center, double-blinded, randomized controlled trial	Ann Transl Med	2019	/
1444	E	Not relevant	ZZH and THM.; May 1, 2024	Ishii Y, Matsuda Y, Noguchi H, Kiga H	Effect of intraoperative soft tissue tension on postoperative function in knee arthroplasty: a prospective randomized controlled study	Clin Orthop Relat Res	2019	/
1445	E	Not relevant	ZZH and THM.; May 1, 2024	Pan Y, Luo Z, Chen S, Lu N, Zhang Y, Yang Y, Chen C, Liu J, Zhang R	A prospective, multicenter, randomized and parallel controlled study of unicondylar knee arthroplasty (UKA): safety and efficacy of MCK	Aesthetic Plast Surg	2019	/
1446	E	Not relevant	ZZH and THM.; May 1, 2024	Cheng CK, Wang XH, Luan YC, Zhang NZ, Liu BL, Ma XY, et al	Challenges of pre-clinical testing in orthopedic implant development	Medical Engineering and Physics	2019	72: 49-54
1447	E	Not relevant	ZZH and THM.; May 1, 2024	Chen SW, Hong YR, Yan ZT	Nonlinear parameters matrix controlling for the magneto-rheological damper used in a smart prosthetic knee	Basic and Clinical Pharmacology and Toxicology	2019	125: 15-6
1448	E	Not relevant	ZZH and THM.; May 1, 2024	Chen H, Sprengers AMJ, Kang Y, Verdonschot N	Automated segmentation of trabecular and cortical bone from proton density weighted MRI of the knee	Medical and Biological Engineering and Computing	2019	57(5): 1015-27
1449	E	Not relevant	ZZH and THM.; May 1, 2024	Chanalithichai N, Tammachote N, Jitapunkul C, Kanitnate S	Rotational component alignment in patient-specific total knee arthroplasty compared with conventional cutting instrument	European journal of orthopaedic surgery & traumatology : orthopedie traumatologie	2019	29(6): 1297‐304
1450	E	Not relevant	ZZH and THM.; May 1, 2024	Castagneri C, Agostini V, Rosati S, Balestra G, Knaflitz M	Asymmetry Index in Muscle Activations	IEEE Transactions on Neural Systems and Rehabilitation Engineering	2019	27(4): 772-9
1451	E	Not relevant	ZZH and THM.; May 1, 2024	Brozovich A, Lionberger DR	Periprosthetic Fracture of Greater Trochanter in Total Hip Replacement Stemming from Pin Site Placement in Navigation-Assisted Surgery	Case Rep Orthop	2019	2019: 1945895
1452	E	Not relevant	ZZH and THM.; May 1, 2024	Brown NM, Engh G, Fricka K	Periprosthetic Fracture following Partial Knee Arthroplasty	Journal of Knee Surgery	2019	32(10): 947-52
1453	E	Not relevant	ZZH and THM.; May 1, 2024	Boudali AM, Sinclair PJ, Manchester IR	Predicting Transitioning Walking Gaits: Hip and Knee Joint Trajectories From the Motion of Walking Canes	IEEE Transactions on Neural Systems and Rehabilitation Engineering	2019	27(9): 1791-800
1454	E	Not relevant	ZZH and THM.; May 1, 2024	Bortone I, Bizzoca D, Caringella N, Moretti B	How to identify the features of intertrochanteric hip fractures after intramedullary nailing through Gait Analysis	Gait and Posture	2019	73: 426-7
1455	E	Not relevant	ZZH and THM.; May 1, 2024	Blanco PJ, Holliman RP, Ceballos PL, Farnam JL	Exploring the Impact of Child-Centered Play Therapy on Academic Achievement of At-Risk Kindergarten Students	International journal of play therapy	2019	28(3): 133‐43
1456	E	Not relevant	ZZH and THM.; May 1, 2024	Biazzo A, Confalonieri N	Computer-assisted surgery in total knee replacement: Advantages, surgical procedure and review of the literature	Acta Biomedica	2019	90(1): 16-23
1457	E	Not relevant	ZZH and THM.; May 1, 2024	Ben Romdhane M, Ejargue M, Vecchini F, Loundou A, Dona B, Hartung O, et al	Predictive factors of amputation after infra-inguinal vascular trauma: a monocentric experience	Annals of Vascular Surgery	2019	60: 19-20
1458	E	Not relevant	ZZH and THM.; May 1, 2024	Belvedere C, Ensini A, Tamarri S, D'amato M, Barbadoro P, Feliciangeli A, et al	Does navigated patellar resurfacing in total knee arthroplasty result in proper bone cut, motion and clinical outcomes?	Clinical Biomechanics	2019	69: 168-77
1459	E	Not relevant	ZZH and THM.; May 1, 2024	Bellmann M, Köhler TM, Schmalz T	Comparative biomechanical evaluation of two technologically different microprocessor-controlled prosthetic knee joints in safety-relevant daily-life situations	Biomedizinische Technik	2019	64(4): 407-20
1460	E	Not relevant	ZZH and THM.; May 1, 2024	Behrend H, Zdravkovic V, Bosch M, Hochreiter B	No difference in joint awareness after TKA: a matched-pair analysis of a classic implant and its evolutional design	Knee Surgery Sports Traumatology Arthroscopy	2019	27(7): 2124-9
1461	E	Not relevant	ZZH and THM.; May 1, 2024	Behrend H, Graulich T, Gerlach R, Spross C, Ladurner A	Blackburne-Peel ratio predicts patients' outcomes after total knee arthroplasty	Knee surgery, sports traumatology, arthroscopy : official journal of the ESSKA	2019	27(5): 1562-9
1462	E	Not relevant	ZZH and THM.; May 1, 2024	Bautista M, Manrique J, Hozack WJ	Robotics in Total Knee Arthroplasty	J Knee Surg	2019	32(7): 600-6
1463	E	Not relevant	ZZH and THM.; May 1, 2024	Bai GF, Sun YQ, Li YW	Numerical calculus solution of gait recognition algorithm based on compressed sensing	European Physical Journal Plus	2019	134(10)
1464	E	Not relevant	ZZH and THM.; May 1, 2024	Badgayan ND, Sahu SK, Samanta S, Sreekanth PSR	Evaluation of Dynamic Mechanical and Thermal Behavior of HDPE Reinforced with MWCNT/h-BNNP: An Attempt to Find Possible Substitute for a Metallic Knee in Transfemoral Prosthesis	International Journal of Thermophysics	2019	40(10)
1465	E	Not relevant	ZZH and THM.; May 1, 2024	Aydin A, Atic R, Aydin ZS, Alemdar C, Karakoc M, Nas K, et al	Effects of the use of conventional versus computer-aided design/computer-aided manufacturing sockets on clinical characteristics and quality of life of transfemoral amputees	Journal of Clinical and Analytical Medicine	2019	10(1): 67-71
1466	E	Not relevant	ZZH and THM.; May 1, 2024	Amin NH, Speirs JN, Simmons MJ, Lermen OZ, Cushner FD, Scuderi GR	Total Knee Arthroplasty Wound Complication Treatment Algorithm: Current Soft Tissue Coverage Options	Journal of Arthroplasty	2019	34(4): 735-42
1467	E	Not relevant	ZZH and THM.; May 1, 2024	Alexander B, Mayra C, De La Cruz D, Johanna T	Mechatronic Prosthesis for Transfemoral Amputation with Intelligent Control Based on Neural Networks; [C]	the 1st International Conference on Applied Technologies (ICAT), Univ Fuerzas Armadas, Quito, ECUADOR	2019	/
1468	E	Not relevant	ZZH and THM.; May 1, 2024	Alaee F, Angerame M, Bradbury T, Blackwell R, Booth RE, Brekke AC, et al	General Assembly, Prevention, Operating Room - Surgical Technique: Proceedings of International Consensus on Orthopedic Infections	Journal of Arthroplasty	2019	34(2): S139-S46
1469	E	Not relevant	ZZH and THM.; May 1, 2024	Akgun D, Muller M, Perka C, Winkler T	High cure rate of periprosthetic hip joint infection with multidisciplinary team approach using standardized two-stage exchange	Journal of Orthopaedic Surgery and Research	2019	14
1470	E	Not relevant	ZZH and THM.; May 1, 2024	Akbulut A, Asci G, Gungor F, Tarakci E, Aydin MA, Zaim AH, et al	Deep Learning Approaches for Phantom Movement Recognition; [C]	the Medical Technologies Congress (TIPTEKNO), Izmir, TURKEY	2019	/
1471	E	Not relevant	ZZH and THM.; May 1, 2024	Affatato S, Ruggiero A	A Critical Analysis of TKR In Vitro Wear Tests Considering Predicted Knee Joint Loads	Materials	2019	12(10)
1472	E	Not relevant	ZZH and THM.; May 1, 2024	Medacta	Determining the clinical utility of the NextAR navigation system in providing soft tissue balance pattern data during total knee replacement surgery, to enable prosthesis implants to resemble more native knee alignment and thereby improve patient outcomes	Rev Bras Ortop	2019	/
1473	E	Not relevant	ZZH and THM.; May 1, 2024	Abdelaal O, Darwish S, Abd Elmougoud K, Aldahash S	A new methodology for design and manufacturing of a customized silicone partial foot prosthesis using indirect additive manufacturing	International Journal of Artificial Organs	2019	42(11): 645-57
1474	E	Not relevant	ZZH and THM.; May 1, 2024	Abdel Karim M, Andrawis J, Bengoa F, Bracho C, Compagnoni R, Cross M, et al	Hip and Knee Section, Diagnosis, Algorithm: Proceedings of International Consensus on Orthopedic Infections	Journal of Arthroplasty	2019	34(2): S339-S50
1475	E	Not relevant	ZZH and THM.; May 1, 2024	A B, A M, N C	Computer-assisted versus intramedullary and extramedullary alignment system in total knee replacement: Long term follow-up	Journal of Clinical Orthopaedics and Trauma	2019	10(3): 555-9
1476	E	Not relevant	ZZH and THM.; May 1, 2024	朱科朝, 王俏杰, 陈云苏, 沈灏, 彭晓春, 张先龙	机器人辅助下膝关节单髁置换术短期临床疗效	中华关节外科杂志（电子版）	2019	13(5): 547-53
1477	E	Not relevant	ZZH and THM.; May 1, 2024	张占丰, 邢时通, 严世贵, 吴立东, 吴浩波, 施利华	不同手术入路的双钢板技术在全膝关节置换术后股骨假体周围骨折中的应用	中国骨伤	2019	32(8): 686-91
1478	E	Not relevant	ZZH and THM.; May 1, 2024	张旭, 杨敏之, 孔祥朋, 柴伟	Legion工具在GenesisⅡ膝关节假体置换术中的应用	骨科	2019	10(6): 499-503
1479	E	Not relevant	ZZH and THM.; May 1, 2024	张国华, 李凯, 赵斌, 张勇伟, 王岩, 张芝良	机器人辅助人工全膝关节置换与传统手术临床效果比较的Meta分析	中国骨伤	2019	32(9)
1480	E	Not relevant	ZZH and THM.; May 1, 2024	虞宵, 郭东昇, 周晓强, 李志强, 徐人杰, 王东来	红外线计算机辅助导航的全膝关节置换术	中国矫形外科杂志	2019	27(5): 426-30
1481	E	Not relevant	ZZH and THM.; May 1, 2024	于潇	股骨侧弓角对全膝关节置换术后下肢力线的影响性 [D];	山东第一医科大学	2019	/
1482	E	Not relevant	ZZH and THM.; May 1, 2024	徐驰	人工关节置换术后假体周围感染的预防、治疗和预测的系列研究 [D];	中国人民解放军医学院	2019	/
1483	E	Not relevant	ZZH and THM.; May 1, 2024	邢浩, 刘强, 吴斗, 梁乐乐, 王凯	膝关节假体周围胫骨骨折研究进展	中华损伤与修复杂志（电子版）	2019	14(1): 67-70
1484	E	Not relevant	ZZH and THM.; May 1, 2024	相昌鑫	不同偏移角度荷载下膝关节假体的接触压力有限元分析 [D];	太原理工大学	2019	/
1485	E	Not relevant	ZZH and THM.; May 1, 2024	夏磊	改良间隙平衡技术在膝关节置换术中的应用研究 [D];	新乡医学院	2019	/
1486	E	Not relevant	ZZH and THM.; May 1, 2024	吴天昊	运动时髌股关节压力变化的三维有限元分析及髌股关节疼痛的相关临床研究 [D];	河北医科大学	2019	/
1487	E	Not relevant	ZZH and THM.; May 1, 2024	王振	内轴型(MP)与后稳定型(PS)膝关节假体置换术后髌股关节功能早期效果对比研究 [D];	青岛大学	2019	/
1488	E	Not relevant	ZZH and THM.; May 1, 2024	王汀	不同全髋关节置换术微创入路中髋周围重要肌群损伤实验研究 [D];	重庆医科大学	2019	/
1489	E	Not relevant	ZZH and THM.; May 1, 2024	王体惠, 王旭, 王晓露, 陈继良, 吴锦清	术前MRI测量对提高全膝关节置换股骨假体外旋角度准确性的意义	骨科临床与研究杂志	2019	4(6): 365-9
1490	E	Not relevant	ZZH and THM.; May 1, 2024	王顺利, 史迎宾, 喻斌, 张林锋, 赵晓博, 杨延良	3D打印膝关节组配式假体在股骨远端恶性肿瘤保肢手术中的应用	中国骨科临床与基础研究杂志	2019	11(6): 331-6
1491	E	Not relevant	ZZH and THM.; May 1, 2024	王萌	三维数字化膝关节外科手术规划研究 [D];	哈尔滨工业大学	2019	/
1492	E	Not relevant	ZZH and THM.; May 1, 2024	王磊	膝骨巨细胞瘤和股骨远端形态测量及假体设计 [D];	天津医科大学	2019	/
1493	E	Not relevant	ZZH and THM.; May 1, 2024	万鹏	Ti-Mo-Zr-Sn医用钛合金热变形行为及工艺参数优化 [D];	南昌航空大学	2019	/
1494	E	Not relevant	ZZH and THM.; May 1, 2024	同志超, 邵宇雄, 陈博, 周海振	膝关节周围骨巨细胞瘤的手术治疗	美中国际创伤杂志	2019	18(3): 15-7,50
1495	E	Not relevant	ZZH and THM.; May 1, 2024	孙茂淋, 杨柳, 何锐, 陈光兴, 郭林	3D打印导板辅助人工全膝关节置换术后患者步态分析	中国修复重建外科杂志	2019	33(8): 953-9
1496	E	Not relevant	ZZH and THM.; May 1, 2024	史俊恒, 钟的桂, 范智荣, 黄永铨	后交叉韧带保留型假体对比后稳定型假体用于全膝关节置换的Meta分析	中国组织工程研究	2019	23(8): 1282-90
1497	E	Not relevant	ZZH and THM.; May 1, 2024	邵龙	全膝关节置换术中胫骨假体后倾角度与旋转对线的数字化研究 [D];	重庆医科大学	2019	/
1498	E	Not relevant	ZZH and THM.; May 1, 2024	卿明松	股骨侧弓在膝关节置换中对下肢力线的影响 [D];	遵义医科大学	2019	/
1499	E	Not relevant	ZZH and THM.; May 1, 2024	齐志远, 陈秀民, 王在斌, 姜志圣, 李广彬, 韩鹏	全膝关节置换术应用间隙平衡截骨的疗效评价	中华关节外科杂志（电子版）	2019	13(6): 672-8
1500	E	Not relevant	ZZH and THM.; May 1, 2024	濮冲	联合软组织手术治疗儿童先天性髌骨脱位 [D];	苏州大学	2019	/
1501	E	Not relevant	ZZH and THM.; May 1, 2024	毛都都	TKA中膝关节内翻畸形与胫骨近端定位参考点的选择 [D];	大连医科大学	2019	/
1502	E	Not relevant	ZZH and THM.; May 1, 2024	陆沐	基于假体传感器的膝关节软组织张紧度检测方法 [D];	哈尔滨工业大学	2019	/
1503	E	Not relevant	ZZH and THM.; May 1, 2024	陆慧	计算机辅助下股骨颈骨折空心钉内固定的生物力学分析与临床应用研究 [D];	重庆医科大学	2019	/
1504	E	Not relevant	ZZH and THM.; May 1, 2024	凌晓冬, 罗正亮, 胡林涛	高屈曲度假体与旋转平台假体在人工膝关节置换术中的应用价值比较	河北医学	2019	25(6): 898-902
1505	E	Not relevant	ZZH and THM.; May 1, 2024	李程	人工关节置换术后假体周围感染的临床诊断	中华关节外科杂志（电子版）	2019	13(6): 715-23
1506	E	Not relevant	ZZH and THM.; May 1, 2024	黄金承, 金毅	人工关节置换术后假体周围感染的诊断进展	中华临床感染病杂志	2019	12(4): 309-15
1507	E	Not relevant	ZZH and THM.; May 1, 2024	宫丽华, 邵宏翊, 顾建明, 董荣芳, 周一新, 丁宜	无菌性人工关节翻修术假体周围组织的临床病理及ALVAL评分分析	中华病理学杂志	2019	48(7): 510-4
1508	E	Not relevant	ZZH and THM.; May 1, 2024	高阳阳, 车先达, 韩鹏飞, 梁斌, 李鹏翠	机器人辅助与传统手法行单髁置换效果的Meta分析	中国组织工程研究	2019	23(36)
1509	E	Not relevant	ZZH and THM.; May 1, 2024	高嘉翔, 林剑浩, 李志昌	股骨后髁偏心距在全膝关节置换术中的意义	中华关节外科杂志（电子版）	2019	13(4): 461-5
1510	E	Not relevant	ZZH and THM.; May 1, 2024	范霖, 杨东, 刘凯缘, 高秋明, 李晓东, 姜俊杰, et al	全膝关节置换术中间隙平衡截骨与测量截骨技术的对照研究	中华骨科杂志	2019	39(15): 935-43
1511	E	Not relevant	ZZH and THM.; May 1, 2024	丁金勇, 任东成, 晋大祥, 唐永超, 任之强, 谢炜星, et al	髋脊柱综合征21例临床报道	中国中医骨伤科杂志	2019	27(2): 43-6
1512	E	Not relevant	ZZH and THM.; May 1, 2024	陈拥, 王增辉, 朴成哲	3D打印个性化截骨导板辅助行全膝关节置换的应用	中国组织工程研究	2019	23(8): 1155-60
1513	E	Not relevant	ZZH and THM.; May 1, 2024	陈祥	选择PS与CR假体对一期双侧TKA术后早期临床疗效影响的对比研究 [D];	广州医科大学	2019	/
1514	E	Not relevant	ZZH and THM.; May 1, 2024	陈茹, 张珏琼, 沈中鸣, 王钧, 郝德霞	人工全膝关节置换术患者手术等待期焦虑水平的调查分析	中西医结合护理·中英文	2019	/
1515	E	Not relevant	ZZH and THM.; May 1, 2024	安明	初次全膝关节置换术中骨水泥与非骨水泥固定方式比较的系统评价和Meta分析 [D];	空军军医大学	2019	/
1516	E	Not relevant	ZZH and THM.; May 1, 2024	阿布都艾尼江·阿不力米提, 袁宏	人工关节置换术后假体周围感染诊断的进展	世界最新医学信息文摘（连续型电子期刊）	2019	19(63): 97-9
1517	E	Not relevant	ZZH and THM.; May 1, 2024	ISPO 17th world congress Kobe, Hyogo, Japan 5-8 Oct 2019 Abstracts	Prosthetics and Orthotics International	Prosthetics and Orthotics International	2018	43(1S): 1-600
1518	E	Not relevant	ZZH and THM.; May 1, 2024	Zhou P, Zhang CL, Gao Z, Cai WS, Yan DY, Wei ZL	Evaluation of the quality of CT images acquired with smart metal artifact reduction software	Open Life Sciences	2018	13(1): 155-62
1519	E	Not relevant	ZZH and THM.; May 1, 2024	Zhou K, Ling TX, Xu Y, Li JL, Yu HD, Wang HY, et al	Effect of individualized distal femoral valgus resection angle in primary total knee arthroplasty: A systematic review and meta-analysis involving 1300 subjects	International Journal of Surgery	2018	50: 87-93
1520	E	Not relevant	ZZH and THM.; May 1, 2024	Zheng GY, Hommel H, Akcoltekin A, Thelen B, Stifter J, Peersman G	A novel technology for 3D knee prosthesis planning and treatment evaluation using 2D X-ray radiographs: a clinical evaluation	International Journal of Computer Assisted Radiology and Surgery	2018	13(8): 1151-8
1521	E	Not relevant	ZZH and THM.; May 1, 2024	Zhang R, Yang Z, Chen K, Guo X, Huang W	Clinical effect of three-dimensional printing assisted less invasive stabilization system (LISS) to treat femoral intercondylar fracture	International journal of clinical and experimental medicine	2018	11(10): 10809‐14
1522	E	Not relevant	ZZH and THM.; May 1, 2024	Zahar A, Lausmann C, Cavalheiro C, Dhamangaonkar AC, Bonanzinga T, Gehrke T, et al	How Reliable Is the Cell Count Analysis in the Diagnosis of Prosthetic Joint Infection?	Journal of Arthroplasty	2018	33(10): 3257-62
1523	E	Not relevant	ZZH and THM.; May 1, 2024	Young T, Dowsey MM, Pandy M, Choong PF	A Systematic Review of Clinical Functional Outcomes After Medial Stabilized Versus Non-Medial Stabilized Total Knee Joint Replacement	Frontiers in Surgery	2018	/
1524	E	Not relevant	ZZH and THM.; May 1, 2024	Yoon JR, Ko YR, Shin YS	Effect of shape on bone cement polymerization time in knee joint replacement surgery	Medicine	2018	97(17)
1525	E	Not relevant	ZZH and THM.; May 1, 2024	Yao Y, Kang P, Xue C, Jing J	A prospective randomized controlled study of total knee arthroplasty via mini-subvastus and conventional approach	Zhongguo xiu fu chong jian wai ke za zhi [Chinese journal of reparative and reconstructive surgery]	2018	32(2): 162‐8
1526	E	Not relevant	ZZH and THM.; May 1, 2024	Yáñez Feria D, Contreras Rey MB, Sanchez Gomez E, Grutzmancher Saiz S, Bocanegra Martin C	Acute eosinophilic pneumonia secondary to daptomycin: A case report	European Journal of Hospital Pharmacy	2018	25: A183-A4
1527	E	Not relevant	ZZH and THM.; May 1, 2024	Yamazaki T, Hayashi Y, Tomita T, Kono K, Sato Y, Sugamoto K	Basic Study for 3D Kinematic Measurement of Patella from Single-Plane Fluoroscopic Image Using Intensity-Based 2D/3D Registration; [C]	the IUPESM World Congress on Medical Physics and Biomedical Engineering, Prague, CZECH REPUBLIC	2018	/
1528	E	Not relevant	ZZH and THM.; May 1, 2024	Xu D, Feng Y, Mai J, Wang Q	Real-Time On-Board Recognition of Continuous Locomotion Modes for Amputees with Robotic Transtibial Prostheses	IEEE Transactions on Neural Systems and Rehabilitation Engineering	2018	26(10): 2015-25
1529	E	Not relevant	ZZH and THM.; May 1, 2024	Wong KC, Niu XH, Xu HR, Li Y, Kumta S	Computer Navigation in Orthopaedic Tumour Surgery [M]//Zheng G	Adv Exp Med Biol	2018	315-26
1530	E	Not relevant	ZZH and THM.; May 1, 2024	Williams DE, Metcalfe A, Jones P, Madete J, Whatling G, Kempshall P, et al	How does frontal plane alignment of a total knee replacement influence biomechanical function and loading?	Osteoarthritis and Cartilage	2018	26: S388-S9
1531	E	Not relevant	ZZH and THM.; May 1, 2024	Wang H, Xu Y, Shi H	A new approach for reducing beam hardening artifacts in polychromatic X-ray computed tomography using more accurate prior image	J Xray Sci Technol	2018	26(4): 593-602
1532	E	Not relevant	ZZH and THM.; May 1, 2024	Wang GZ, Li L, Xing SW, Ding H	Intelligent HMI in Orthopedic Navigation [M]//	Adv Exp Med Biol	2018	207-24
1533	E	Not relevant	ZZH and THM.; May 1, 2024	Waly FJ, Yeo NE, Penner MJ	Computed Navigation Guidance for Ankle Replacement in the Setting of Ankle Deformity	Clinics in Podiatric Medicine and Surgery	2018	35(1): 85
1534	E	Not relevant	ZZH and THM.; May 1, 2024	Viren T, Saikkonen A, Niemelä J, Keyriläinen J, Salomaa S, Seppälä J	Feasibility of Gafchromic EBT3 film for measuring out-of-field dose in radiotherapy	Radiotherapy and Oncology	2018	127: S1002-S3
1535	E	Not relevant	ZZH and THM.; May 1, 2024	Velasco Villa D, Mateo Negreira J, Los Santos Aransay Á, Castro Muñoz R, Lanuza Lagunilla L, Suárez-Anta Rodríguez P	Interimplant femoral fractures: risk factors, treatment and evolution	Rev Esp Cir Ortop Traumatol (Engl Ed)	2018	62(6): 393-400
1536	E	Not relevant	ZZH and THM.; May 1, 2024	Vautrin M, Moerenhout K, Udin G, Borens O	Accidental sterility errors with implants during orthopaedic surgery: What to do?	Swiss Medical Weekly	2018	148: 60S
1537	E	Not relevant	ZZH and THM.; May 1, 2024	Van Onsem S, Verstraete M, Dhont S, Zwaenepoel B, Van Der Straeten C, Victor J	Improved walking distance and range of motion predict patient satisfaction after TKA	Knee Surgery Sports Traumatology Arthroscopy	2018	26(11): 3272-9
1538	E	Not relevant	ZZH and THM.; May 1, 2024	Van Der Bruggen W, Hirschmann MT, Strobel K, Kampen WU, Kuwert T, Gnanasegaran G, et al	SPECT/CT in the Postoperative Painful Knee	Seminars in Nuclear Medicine	2018	48(5): 439-53
1539	E	Not relevant	ZZH and THM.; May 1, 2024	Vaishya R, Vijay V, Agarwal AK	Total Knee Arthroplasty Using Patient-specific Blocks after Prior Femoral Fracture without Hardware Removal	Indian Journal of Orthopaedics	2018	52(2): 154-60
1540	E	Not meeting the acceptance and discharge standards	ZZH and THM.; May 1, 2024	Vaillant T, Steelandt J, Cordonnier AL, Haghighat S, Anract P, Paubel P, et al	Review of patient-specific instrumentation for total knee prosthesis	Annales Pharmaceutiques Francaises	2018	76(3): 228-34
1541	E	Not meeting the acceptance and discharge standards	ZZH and THM.; May 1, 2024	Urish KL, Bullock AG, Kreger AM, Shah NB, Jeong K, Rothenberger SD, et al	A Multicenter Study of Irrigation and Debridement in Total Knee Arthroplasty Periprosthetic Joint Infection: Treatment Failure Is High	Journal of Arthroplasty	2018	33(4): 1154-9
1542	E	Not relevant	ZZH and THM.; May 1, 2024	Unal R, Behrens S, Carloni R, Hekman E, Stramigioli S, Koopman B	Conceptual Design of a Fully Passive Transfemoral Prosthesis to Facilitate Energy-Efficient Gait	IEEE Trans Neural Syst Rehabil Eng	2018	26(12): 2360-6
1543	E	Not relevant	ZZH and THM.; May 1, 2024	Tumulu SK, Sarkar D	Computer-aided design, finite element analysis and material-model optimisation of knee prosthesis	Journal of the Australian Ceramic Society	2018	54(3): 429-38
1544	E	Not relevant	ZZH and THM.; May 1, 2024	Trentinaglia MT, Van Der Straeten C, Morelli I, Logoluso N, Drago L, Romanò CL	Economic Evaluation of Antibacterial Coatings on Healthcare Costs in First Year Following Total Joint Arthroplasty	Journal of Arthroplasty	2018	33(6): 1656-62
1545	E	Not relevant	ZZH and THM.; May 1, 2024	Tiator M, Buntig F, Geiger C	Dynamic Movement Monitoring Algorithms for Real Time Exercise Movement Feedback; [C]	the 4th International Conference on Information and Communication Technologies for Ageing Well and E-Health (ICT4AWE), Funchal, PORTUGAL	2018	/
1546	E	Not relevant	ZZH and THM.; May 1, 2024	Tian Y, Chen W, Li L, Wang X, Liu Z	Gait recognition via coalitional game-based feature selection and extreme learning machine	NeuroQuantology	2018	16(2): 32-9
1547	E	Not relevant	ZZH and THM.; May 1, 2024	Tammachote N, Panichkul P, Kanitnate S	Comparison of Customized Cutting Block and Conventional Cutting Instrument in Total Knee Arthroplasty: a Randomized Controlled Trial	Journal of arthroplasty	2018	33(3): 746‐51
1548	E	Not relevant	ZZH and THM.; May 1, 2024	Taljanovic MS, Gimber LH, Omar IM, Klauser AS, Miller MD, Wild JR, et al	Imaging of Postoperative Infection at the Knee Joint	Semin Musculoskelet Radiol	2018	22(4): 464-80
1549	E	Not relevant	ZZH and THM.; May 1, 2024	Tabatabaee RM, Rasouli MR, Maltenfort MG, Fuino R, Restrepo C, Oliashirazi A	Computer-Assisted Total Knee Arthroplasty: Is There a Difference Between Image-Based and Imageless Techniques?	Journal of Arthroplasty	2018	doi: 10
1550	E	Not relevant	ZZH and THM.; May 1, 2024	Su Z, Chen H, Wang ZH, Ieee	A Trajectory Measurement System and Algorithms for Unicondylar Knee Replacement Surgery;	the IEEE International Symposium on Circuits and Systems (ISCAS), Florence, ITALY	2018	33(4): 1076-81
1551	E	Not relevant	ZZH and THM.; May 1, 2024	Storey R, Frampton C, Kieser D, Ailabouni R, Hooper G	Does Orthopaedic Training Compromise the Outcome in Knee Joint Arthroplasty?	Journal of Surgical Education	2018	75(5): 1292-8
1552	E	Not relevant	ZZH and THM.; May 1, 2024	Stolyarov R, Burnett G, Herr H	Translational Motion Tracking of Leg Joints for Enhanced Prediction of Walking Tasks	IEEE Transactions on Biomedical Engineering	2018	65(4): 763-9
1553	E	Not relevant	ZZH and THM.; May 1, 2024	Stolarczyk A, Nagraba L, Mitek T, Stolarczyk M, Deszczyński JM, Jakucinski M	Does Patient-Specific Instrumentation Improve Femoral and Tibial Component Alignment in Total Knee Arthroplasty? A Prospective Randomized Study	Advances in experimental medicine and biology	2018	1096: 11‐7
1554	E	Not relevant	ZZH and THM.; May 1, 2024	Stålman A, Sköldenberg O, Martinez-Carranza N, Roberts D, Högström M, Ryd L	No implant migration and good subjective outcome of a novel customized femoral resurfacing metal implant for focal chondral lesions	Knee surgery, sports traumatology, arthroscopy : official journal of the ESSKA	2018	26(7): 2196-204
1555	E	Not relevant	ZZH and THM.; May 1, 2024	Spanias JA, Simon AM, Finucane SB, Perreault EJ, Hargrove LJ	Online adaptive neural control of a robotic lower limb prosthesis	Journal of Neural Engineering	2018	15(1)
1556	E	Not relevant	ZZH and THM.; May 1, 2024	Smith DH, Kuntz JL, Debar LL, Mesa J, Yang X, Schneider J, et al	A randomized, pragmatic, pharmacist-led intervention reduced opioids following orthopedic surgery	American journal of managed care	2018	24(11): 515‐21
1557	E	Not relevant	ZZH and THM.; May 1, 2024	Sintini I, Fitzpatrick CK, Clary CW, Castelli VP, Rullkoetter PJ	Computational evaluation of TKR stability using feedback-controlled compressive loading	Journal of Orthopaedic Research	2018	36(7): 1901-9
1558	E	Not relevant	ZZH and THM.; May 1, 2024	Simon AM, Seyforth EA, Hargrove LJ, Ieee	Across-day lower limb pattern recognition performance of a powered knee-ankle prosthesis; [C]	the 7th IEEE International Conference on Biomedical Robotics and Biomechatronics (BIOROB), Enschede, NETHERLANDS	2018	/
1559	E	Not relevant	ZZH and THM.; May 1, 2024	Siljander MP, Sobh AH, Baker KC, Baker EA, Kaplan LM	Multidrug-Resistant Organisms in the Setting of Periprosthetic Joint Infection—Diagnosis, Prevention, and Treatment	Journal of Arthroplasty	2018	33(1): 185-94
1560	E	Not relevant	ZZH and THM.; May 1, 2024	Shu LM, Yamamoto K, Yao J, Saraswat P, Liu Y, Mitsuishi M, et al	A subject-specific finite element musculoskeletal framework for mechanics analysis of a total knee replacement	Journal of Biomechanics	2018	77: 146-54
1561	E	Not relevant	ZZH and THM.; May 1, 2024	Shen HM	Design of robot control system for minimally invasive surgery of knee joint;[C]	the 3rd IEEE Advanced Information Technology, Electronic and Automation Control Conference (IAEAC), Chongqing, PEOPLES R CHINA	2018	/
1562	E	Not relevant	ZZH and THM.; May 1, 2024	Shalhoub S, Moschetti WE, Dabuzhsky L, Jevsevar DS, Keggi JM, Plaskos C	Laxity Profiles in the Native and Replaced Knee—Application to Robotic-Assisted Gap-Balancing Total Knee Arthroplasty	Journal of Arthroplasty	2018	33(9): 3043-8
1563	E	Not relevant	ZZH and THM.; May 1, 2024	Seth A, Hicks JL, Uchida TK, Habib A, Dembia CL, Dunne JJ, et al	OpenSim: Simulating musculoskeletal dynamics and neuromuscular control to study human and animal movement	Plos Computational Biology	2018	14(7)
1564	E	Not relevant	ZZH and THM.; May 1, 2024	Scuderi GR	Avoiding Postoperative Wound Complications in Total Joint Arthroplasty	Journal of Arthroplasty	2018	33(10): 3109-12
1565	E	Not relevant	ZZH and THM.; May 1, 2024	Scott CEH, Powell-Bowns MFR, Macdonald DJ, Simpson PM, Wade FA	Revision of Unicompartmental to Total Knee Arthroplasty: Does the Unicompartmental Implant (Metal-Backed vs All-Polyethylene) Impact the Total Knee Arthroplasty?	Journal of Arthroplasty	2018	33(7): 2203-9
1566	E	Not relevant	ZZH and THM.; May 1, 2024	Schröder FF, Verdonschot NJJ, Ten Haken B, Peters A, Vochteloo AJH, Pakvis DFM, et al	Low-field magnetic resonance imaging offers potential for measuring tibial component migration	Journal of Experimental Orthopaedics	2018	5(1)
1567	E	Not relevant	ZZH and THM.; May 1, 2024	Schemitsch EH	In Younger Patients with End-Stage Knee Osteoarthritis, Computer-Assisted Versus Conventional Total Knee Arthroplasty Did Not Improve Function at 15 Years	J Bone Joint Surg Am	2018	100(22): 1982
1568	E	Not relevant	ZZH and THM.; May 1, 2024	Schafer ZA, Perry JL, Vanicek N	A personalised exercise programme for individuals with lower limb amputation reduces falls and improves gait biomechanics: a block randomised controlled trial	Gait & posture	2018	63: 282‐9
1569	E	Not relevant	ZZH and THM.; May 1, 2024	Sasaki H, Ishida K, Shibanuma N, Takayama K, Hayashi S, Hashimoto S, et al	Comparison of coronal prosthetic alignment after total knee arthroplasty using 3 computer-assisted navigation systems	Orthopedics	2018	41(5): E621-E8
1570	E	Not relevant	ZZH and THM.; May 1, 2024	Sartori M, Durandau G, Dosen SA, Farina D	Robust simultaneous myoelectric control of multiple degrees of freedom in wrist-hand prostheses by real-time neuromusculoskeletal modeling	Journal of Neural Engineering	2018	15(6)
1571	E	Not relevant	ZZH and THM.; May 1, 2024	Saragaglia D, Sigwalt L, Gaillot J, Morin V, Rubens-Duval B, Pailhé R	Results with eight and a half years average follow-up on two hundred and eight e-Motion FP® knee prostheses, fitted using computer navigation for knee osteoarthritis in patients with over ten degrees genu varum	International Orthopaedics	2018	42(4): 799-804
1572	E	Not relevant	ZZH and THM.; May 1, 2024	Safaei M, Ponder RI, Anton SR	Detection of Compartmental Forces and Location of Contact Areas with Piezoelectric Transducers in Total Knee Arthroplasty; [C]	the Conference on Active and Passive Smart Structures and Integrated Systems XII, Denver, CO	2018	/
1573	E	Not relevant	ZZH and THM.; May 1, 2024	Safaei M, Anton SR, Asme	Self-powered multifunctional instrumented knee implant; [C]	the ASME Conference on Smart Materials, Adaptive Structures and Intelligent Systems (SMASIS2018), San Antonio, TX	2018	/
1574	E	Not relevant	ZZH and THM.; May 1, 2024	Rutherford D, Buckingham L, Moreside J, Wong I, Richardson G	Knee motion and muscle activation patterns are altered in hip osteoarthritis: The effect of severity on walking mechanics	Clinical Biomechanics	2018	59: 1-7
1575	E	Not relevant	ZZH and THM.; May 1, 2024	Russell F, Vaidyanathan R, Ellison P, Ieee	A Kinematic Model for the Design of a Bicondylar Mechanical Knee; [C]	the 7th IEEE International Conference on Biomedical Robotics and Biomechatronics (BIOROB), Enschede, NETHERLANDS	2018	/
1576	E	Not relevant	ZZH and THM.; May 1, 2024	Rud IM, Melnikova EA, Razumov AN	[The differential algorithm for the prescription of the stabilizing training to the patients following replacement arthroplasty of the lower extremities]	Vopr Kurortol Fizioter Lech Fiz Kult	2018	95(5): 12-9
1577	E	Not relevant	ZZH and THM.; May 1, 2024	Romanò CL, Trentinaglia MT, De Vecchi E, Logoluso N, George DA, Morelli I, et al	Cost-benefit analysis of antibiofilm microbiological techniques for peri-prosthetic joint infection diagnosis	BMC Infect Dis	2018	18(1): 154
1578	E	Not relevant	ZZH and THM.; May 1, 2024	Roman-Casares AM, Garcia-Gomez O, Guerado E	Prosthetic Limb Design and Function: Latest Innovations and Functional Results	Current Trauma Reports	2018	4(4): 256-62
1579	E	Not relevant	ZZH and THM.; May 1, 2024	Rexwinkle JT, Werner NC, Stoker AM, Salim M, Pfeiffer FM	Investigating the relationship between proteomic, compositional, and histologic biomarkers and cartilage biomechanics using artificial neural networks	Journal of Biomechanics	2018	80: 136-43
1580	E	Not relevant	ZZH and THM.; May 1, 2024	Renz N, Mudrovcic S, Perka C, Trampuz A	Orthopedic implant-associated infections caused by Cutibacterium spp-A remaining diagnostic challenge	PLoS ONE	2018	13(8)
1581	E	Not involving X-rays	ZZH and THM.; May 1, 2024	Ren AN, Neher RE, Bell T, Grimm J	Using Patient Demographics and Statistical Modeling to Predict Knee Tibia Component Sizing in Total Knee Arthroplasty	Journal of arthroplasty	2018	(no pagination)
1582	E	Not relevant	ZZH and THM.; May 1, 2024	Rehman H, Macdonald DRW, Smith M, Zainudin S, Robertson G, Mitchell M	A novel technique for estimating component sizes in total knee arthroplasty	International Journal of Surgery	2018	52: 7-10
1583	E	Not relevant	ZZH and THM.; May 1, 2024	Quintero D, Villarreal DJ, Lambert DJ, Kapp S, Gregg RD	Continuous-Phase Control of a Powered Knee-Ankle Prosthesis: Amputee Experiments Across Speeds and Inclines	Ieee Transactions on Robotics	2018	34(3): 686-701
1584	E	Not relevant	ZZH and THM.; May 1, 2024	Pires RE, Giordano V, Fogagnolo F, Yoon RS, Liporace FA, Kfuri M	Algorithmic treatment of Busch-Hoffa distal femur fractures: A technical note based on a modified Letenneur classification	Injury	2018	49(8): 1623-9
1585	E	Not relevant	ZZH and THM.; May 1, 2024	Pflugi S, Vasireddy R, Lerch T, Ecker TM, Tannast M, Boemke N, et al	Augmented marker tracking for peri-acetabular osteotomy surgery	International Journal of Computer Assisted Radiology and Surgery	2018	13(2): 291-304
1586	E	Not relevant	ZZH and THM.; May 1, 2024	Parvizi J, Tan TL, Goswami K, Higuera C, Della Valle C, Chen AF, et al	The 2018 Definition of Periprosthetic Hip and Knee Infection: An Evidence-Based and Validated Criteria	Journal of Arthroplasty	2018	33(5): 1309-+
1587	E	Not relevant	ZZH and THM.; May 1, 2024	Parada JQ, Villatoro JM, Mariblanca AR, De Soto LM, García IG, Nieto AR, et al	Lactic acidosis induced by linezolid in renal impartment	Basic and Clinical Pharmacology and Toxicology	2018	123: 47
1588	E	Not relevant	ZZH and THM.; May 1, 2024	Pakhaliuk V, Poliakov A	SIMULATION OF WEAR IN A SPHERICAL JOINT WITH A POLYMERIC COMPONENT OF THE TOTAL HIP REPLACEMENT CONSIDERING ACTIVITIES OF DAILY LIVING	Facta Universitatis-Series Mechanical Engineering	2018	16(1): 51-63
1589	E	Not relevant	ZZH and THM.; May 1, 2024	Osinga R, Clauss M, Schaefer D, Ochsner P	Treatment outcome of infected total knee arthroplasty with severe soft-tissue damage	Swiss Medical Weekly	2018	148: 61S
1590	E	Not relevant	ZZH and THM.; May 1, 2024	Ollivier M, Parratte S, Lino L, Flecher X, Pesenti S, Argenson JN	No benefit of computer-assisted TKA: 10-year results of a prospective randomized study	Clinical Orthopaedics and Related Research	2018	476(1): 126-34
1591	E	Not relevant	ZZH and THM.; May 1, 2024	Øhrn FD, Van Leeuwen J, Tsukanaka M, Röhrl SM	A 2-year RSA study of the Vanguard CR total knee system: a randomized controlled trial comparing patient-specific positioning guides with conventional technique	Acta orthopaedica	2018	89(4): 418‐24
1592	E	Not relevant	ZZH and THM.; May 1, 2024	O’connor M, Minkara AA, Westermann RW, Rosneck J, Lynch TS	Outcomes of Joint Preservation Procedures for Cartilage Injuries in the Hip: A Systematic Review and Meta-analysis	Orthopaedic Journal of Sports Medicine	2018	6(6)
1593	E	Not relevant	ZZH and THM.; May 1, 2024	O'connor M, Minkara AA, Westermann RW, Rosneck J, Lynch TS	Outcomes of Joint Preservation Procedures for Cartilage Injuries in the Hip: A Systematic Review and Meta-analysis	Orthopaedic Journal of Sports Medicine	2018	6(6)
1594	E	Not relevant	ZZH and THM.; May 1, 2024	Nodzo SR, Franceschini V, Cruz DS, Gonzalez Della Valle A	The flexion space is more reliably balanced when using the transepicondylar axis as compared to the posterior condylar line	Knee surgery, sports traumatology, arthroscopy : official journal of the ESSKA	2018	26(11): 3265-71
1595	E	Not relevant	ZZH and THM.; May 1, 2024	Nemes S, Rolfson O, Garellick G	Development and validation of a shared decision-making instrument for health-related quality of life one year after total hip replacement based on quality registries data	Journal of Evaluation in Clinical Practice	2018	24(1): 13-21
1596	E	Not relevant	ZZH and THM.; May 1, 2024	Morgan SJ	Microprocessor Knees in Early Rehabilitation	https://clinicaltrialsgov/show/NCT03433300	2018	doi: PMID: CN-01522969
1597	E	Not relevant	ZZH and THM.; May 1, 2024	Rigshospitalet	Tibial and Femoral Components Migration and Adaptive Bone Remodeling After Insertion of Persona® TKA	https://clinicaltrialsgov/show/NCT03563131	2018	doi: PMID: CN-01660494
1598	E	Not relevant	ZZH and THM.; May 1, 2024	Wolfert AJ	All-Polyethylene Tibias in TKA: PS vs CS Implants	https://clinicaltrialsgov/show/NCT03569670	2018	doi: PMID: CN-01660657
1599	E	Not relevant	ZZH and THM.; May 1, 2024	Daoub A, Qayum K	Robotic-Assisted Versus Conventional Total Knee Arthroplasty(TKA)	https://clinicaltrialsgov/show/NCT03659318	2018	doi: PMID: CN-01662970
1600	E	Not relevant	ZZH and THM.; May 1, 2024	Ma NS	Total Knee Arthroplasty Robot Assisted With MAKO™ Robotic System Compared to the Conventional Total Knee Arthroplasty by Mechanical Ancillary	https://clinicaltrialsgov/show/NCT03566875	2018	doi: PMID: CN-01660590
1601	E	Not relevant	ZZH and THM.; May 1, 2024	Corin	The Hip Arthroplasty Positioning Improvement Study	https://clinicaltrialsgov/show/NCT03560063	2018	doi: PMID: CN-01660415
1602	E	Not relevant	ZZH and THM.; May 1, 2024	Troelsen A	A Comparison of the Persona Total Knee Arthroplasty System Using CR or MC Polyethylene	https://clinicaltrialsgov/show/NCT03568123	2018	doi: PMID: CN-01660618
1603	E	Not relevant	ZZH and THM.; May 1, 2024	John HB	Navio Robotic Versus Conventional Total Knee Arthroplasty	https://clinicaltrialsgov/show/NCT03519269	2018	doi: PMID: CN-01574239
1604	E	Not relevant	ZZH and THM.; May 1, 2024	Bergen H, Hagavik K	Comparison of an Old Versus a New Total Knee Replacement	https://clinicaltrialsgov/show/NCT03548792	2018	doi: PMID: CN-01660123
1605	E	Not relevant	ZZH and THM.; May 1, 2024	Plaskos C, Blum C, Lynch B,Ackerman M,	Orthosensor vs Conventional Total Knee Arthroplasty	https://clinicaltrialsgov/show/NCT03628378	2018	doi: PMID: CN-01662148
[truncated: 3,142 more rows]
