# Supplementary material for: Application of artificial intelligence in X-ray imaging analysis for knee arthroplasty: A systematic review
Source: PLoS One. 2025 May 7;20(5):e0321104. doi: 10.1371/journal.pone.0321104 (PMC12057988; doi:10.1371/journal.pone.0321104)
Supplement: S2 File — (XLSX) [file pone.0321104.s004.xlsx]

## Sheet: Sheet1
Study design evaluated by QUADAS-2 tool
					Patient selection				Indextests			Reference standard			Flow and Timing				Concerns about applicability (high, low, or unclear)
Study ID	Data Extractors	Assessors and date	Included criteria	Aim	Was a consecutive or random sample of patients enrolled?(yes, no, or unclear)	Was a case–control design avoided?(yes, no or unclear)	Did the study avoid inappropriate exclusions?(yes, no, or unclear)	Could the selection of patients have introduced bias?(high, low, or unclear)	Were the index test results interpreted without know_x0002_ledge of the results of the reference standard?(yes, no, or unclear)	If a threshold was used, was it prespecified?(yes, no, or unclear)	Could the conduct or interpretation of the index test have introduced bias?(high, low, or unclear)	Is the reference standard likely to correctly classify the target condition?(yes, no, or unclear)	Were the reference standard results interpreted without knowledge of the results of the index test?(yes, no, or unclear)	Could the reference standard, its conduct, or its interpretation have introduced bias?(high, low, or unclear)	Was there an appropriate interval between index tests and reference standard?(yes, no, or unclear)	Did all patients receive a reference standard?(yes, no, or unclear)	Were all patients included in the analysis?(yes, no, or unclear)	Could the patient flow have introduced bias?(high, low, or unclear)	Are there concerns that the included patients do not match the review question?	Are there concerns that the index test, its conduct, or its interpretation differ from the review question?	Are there concerns that the target condition as defined by the reference standard does not match the review question?
Bonnin et al., 2023	Review Manager 5.4.1	ZZH and THM; June,18,2024	knee prosthesis, X-rays and AI algorithms	analyze the current application of AI in X-ray based implants for knee arthroplasty	Unclear	Unclear	Unclear	Unclear	Yes	Unclear	Unclear	Yes	Yes	Low	Yes	Yes	No	Unclear	Low	Low	Low
Belete et al.， 2021	Review Manager 5.4.1	ZZH and THM; June,18,2024	knee prosthesis, X-rays and AI algorithms	analyze the current application of AI in X-ray based implants for knee arthroplasty	No	Yes	Yes	Unclear	Yes	Unclear	Low	Yes	Yes	Low	Yes	Yes	Yes	Low	Low	Low	Low
Burge et al.,2022	Review Manager 5.4.1	ZZH and THM; June,18,2024	knee prosthesis, X-rays and AI algorithms	analyze the current application of AI in X-ray based implants for knee arthroplasty	No	Yes	Yes	Unclear	Yes	Unclear	Unclear	Yes	Yes	Low	Yes	Yes	Yes	low	Low	High	Low
Erne et al., 2022	Review Manager 5.4.1	ZZH and THM; June,18,2024	knee prosthesis, X-rays and AI algorithms	analyze the current application of AI in X-ray based implants for knee arthroplasty	Unclear	Yes	Yes	Low	Yes	Yes	Unclear	Yes	Yes	Low	Yes	Yes	Yes	low	Low	Low	Low
Farooq et al., 2021	Review Manager 5.4.1	ZZH and THM; June,18,2024	knee prosthesis, X-rays and AI algorithms	analyze the current application of AI in X-ray based implants for knee arthroplasty	Yes	Yes	Yes	Low	Yes	Yes	Unclear	Yes	Yes	Low	Yes	Yes	Yes	Low	Low	Low	Low
Ghose et al., 2020	Review Manager 5.4.1	ZZH and THM; June,18,2024	knee prosthesis, X-rays and AI algorithms	analyze the current application of AI in X-ray based implants for knee arthroplasty	No	Yes	Yes	Unclear	Yes	Unclear	Unclear	Yes	Yes	Low	Yes	Yes	Yes	Low	Low	Low	Low
Karnuta et al., 2021	Review Manager 5.4.1	ZZH and THM; June,18,2024	knee prosthesis, X-rays and AI algorithms	analyze the current application of AI in X-ray based implants for knee arthroplasty	Yes	Yes	Yes	Low	Yes	Yes	Low	Yes	Yes	Low	Yes	Yes	Yes	Low	Low	Low	Low
Karnuta et al., 2023	Review Manager 5.4.1	ZZH and THM; June,18,2024	knee prosthesis, X-rays and AI algorithms	analyze the current application of AI in X-ray based implants for knee arthroplasty	Yes	Yes	Yes	Low	Yes	No	Unclear	Yes	Yes	Low	Yes	Yes	Yes	Low	Low	Low	Low
Kim et al.,2023	Review Manager 5.4.1	ZZH and THM; June,18,2024	knee prosthesis, X-rays and AI algorithms	analyze the current application of AI in X-ray based implants for knee arthroplasty	Yes	Unclear	Yes	Unclear	Unclear	Unclear	Unclear	Yes	Unclear	Low	Yes	Yes	Yes	Low	Low	Unclear	Low
Klemt et al., 2022	Review Manager 5.4.1	ZZH and THM; June,18,2024	knee prosthesis, X-rays and AI algorithms	analyze the current application of AI in X-ray based implants for knee arthroplasty	Unclear	Yes	Yes	Low	Yes	No	Unclear	Yes	Yes	Low	Yes	Yes	Yes	Low	Low	Low	Low
Lau et al.,2022	Review Manager 5.4.1	ZZH and THM; June,18,2024	knee prosthesis, X-rays and AI algorithms	analyze the current application of AI in X-ray based implants for knee arthroplasty	No	No	Yes	High	Yes	Yes	Low	Yes	Yes	Low	Yes	Yes	Yes	Low	Low	Low	Low
Pagano et al.,2023	Review Manager 5.4.1	ZZH and THM; June,18,2024	knee prosthesis, X-rays and AI algorithms	analyze the current application of AI in X-ray based implants for knee arthroplasty	Unclear	Yes	Yes	Low	Yes	Unclear	Low	Yes	Yes	Low	Yes	Yes	Yes	Low	High	Low	Low
Patel et al., 2021	Review Manager 5.4.1	ZZH and THM; June,18,2024	knee prosthesis, X-rays and AI algorithms	analyze the current application of AI in X-ray based implants for knee arthroplasty	Yes	Yes	Yes	Low	Yes	Unclear	Low	Yes	Yes	Low	Yes	Yes	Yes	Low	High	Low	Low
Schwarz1 et al., 2022	Review Manager 5.4.1	ZZH and THM; June,18,2024	knee prosthesis, X-rays and AI algorithms	analyze the current application of AI in X-ray based implants for knee arthroplasty	Yes	Yes	Yes	Low	Yes	Unclear	Unclear	Yes	Yes	Low	Yes	Yes	No	Unclear	Low	Low	Low
Shah et al.,2020	Review Manager 5.4.1	ZZH and THM; June,18,2024	knee prosthesis, X-rays and AI algorithms	analyze the current application of AI in X-ray based implants for knee arthroplasty	Yes	Unclear	Yes	Unclear	Yes	Unclear	Unclear	Yes	Yes	Low	Yes	Yes	Yes	Low	Unclear	Low	Low
Sharma et al., 2021	Review Manager 5.4.1	ZZH and THM; June,18,2024	knee prosthesis, X-rays and AI algorithms	analyze the current application of AI in X-ray based implants for knee arthroplasty	Yes	Yes	Yes	Low	Yes	Yes	Low	Yes	Yes	Low	Yes	Yes	Yes	Low	Low	Low	Low
Tiwari et al., 2022	Review Manager 5.4.1	ZZH and THM; June,18,2024	knee prosthesis, X-rays and AI algorithms	analyze the current application of AI in X-ray based implants for knee arthroplasty	Unclear	Yes	Yes	Low	Yes	No	Unclear	Yes	Yes	Low	Yes	Yes	Unclear	Unclear	Low	Low	Low
Weinstein et al., 2021	Review Manager 5.4.1	ZZH and THM; June,18,2024	knee prosthesis, X-rays and AI algorithms	analyze the current application of AI in X-ray based implants for knee arthroplasty	Unclear	Yes	Yes	Low	Unclear	Unclear	Unclear	Yes	Yes	Low	Yes	Yes	No	Unclear	Unclear	Unclear	Low
Wu et al., 2022	Review Manager 5.4.1	ZZH and THM; June,18,2024	knee prosthesis, X-rays and AI algorithms	analyze the current application of AI in X-ray based implants for knee arthroplasty	Yes	No	Yes	Unclear	Yes	Yes	Low	Yes	Yes	Low	Yes	Yes	Yes	Low	Low	Low	Low
Yi et al., 2020	Review Manager 5.4.1	ZZH and THM; June,18,2024	knee prosthesis, X-rays and AI algorithms	analyze the current application of AI in X-ray based implants for knee arthroplasty	No	Yes	Yes	Unclear	Yes	Yes	Low	Yes	Yes	Low	Yes	Yes	Yes	Low	Low	Low	Low
Yue et al.,2022	Review Manager 5.4.1	ZZH and THM; June,18,2024	knee prosthesis, X-rays and AI algorithms	analyze the current application of AI in X-ray based implants for knee arthroplasty	Yes	Yes	Yes	Low	Yes	Yes	Low	Yes	Yes	Low	Yes	Yes	Yes	Low	Low	Low	Low
